# Supplementary material for: Benchmarking and refining probability-based models for nucleosome-DNA interaction
Source: BMC Bioinformatics. 2017 Mar 7;18:157. doi: 10.1186/s12859-017-1569-0 (PMC5341481; doi:10.1186/s12859-017-1569-0)
Supplement: Additional file 1 — Mononucleotide distributions. Table in tab-separated format denoting the mononucleotide probability distributions generated by our Mutation Monte Carlo simulation. (TSV 6 kb) [file 12859_2017_1569_MOESM1_ESM.tsv]

A	T	C	G
0.1804705	0.3066017	0.3273326	0.1855952
0.2492822	0.2250732	0.2384496	0.2871949
0.1570261	0.3091801	0.3042525	0.2295413
0.3853273	0.1877079	0.1715806	0.2553842
0.2961666	0.3606052	0.2073382	0.13589
0.4344055	0.3029775	0.1105106	0.1521064
0.3766213	0.3694147	0.1431149	0.1108491
0.5325442	0.1346365	0.1259665	0.2068529
0.3348864	0.1482253	0.2727354	0.2441529
0.2246714	0.1416971	0.352814	0.2808176
0.1692471	0.1872007	0.3652757	0.2782764
0.1288249	0.2542067	0.3278399	0.2891285
0.1062339	0.3252212	0.3157047	0.2528402
0.1024888	0.5547745	0.1874475	0.1552891
0.1415596	0.558972	0.2010137	0.09845475
0.4967785	0.1846053	0.188307	0.1303092
0.5444585	0.1855114	0.136431	0.1335991
0.3870143	0.4019234	0.1045786	0.1064837
0.4540685	0.2767693	0.1180313	0.1511309
0.5523973	0.09066057	0.1364435	0.2204985
0.278328	0.09520232	0.2907328	0.3357369
0.2060742	0.1263128	0.4013768	0.2662361
0.1397888	0.2256183	0.3674614	0.2671315
0.1069564	0.2540602	0.3658928	0.2730906
0.02471967	0.5381223	0.3221951	0.1149629
0.1628069	0.3456788	0.2448558	0.2466586
0.2106808	0.585329	0.09594579	0.1080444
0.4268062	0.4817021	0.04279528	0.04869647
0.7578483	0.1593295	0.03169247	0.05112971
0.2447599	0.3020189	0.3369087	0.1163125
0.4223145	0.02559706	0.2331468	0.3189416
0.1369992	0.1138758	0.4225643	0.3265608
0.1219824	0.2105481	0.3752733	0.2921962
0.07119292	0.2507675	0.3972647	0.2807749
0.1219707	0.37556	0.1630545	0.3394148
0.442236	0.2747764	0.07463186	0.2083557
0.1206582	0.8550668	0.01677748	0.00749755
0.1556429	0.7284803	0.06532503	0.05055176
0.3125361	0.3111329	0.1113467	0.2649843
0.6444851	0.05620302	0.06817442	0.2311374
0.5297502	0.07388679	0.2028451	0.193518
0.2324243	0.0900122	0.3194434	0.35812
0.1970335	0.1321551	0.3279545	0.3428569
0.1192669	0.1814373	0.3108309	0.3884648
0.1030963	0.3092261	0.2668037	0.3208739
0.07180678	0.6265596	0.1992704	0.1023632
0.337619	0.5189781	0.05561216	0.08779078
0.4779628	0.4409628	0.04484298	0.03623142
0.699888	0.2071055	0.03616412	0.05684238
0.4564965	0.2641815	0.1772905	0.1020314
0.6386637	0.03294379	0.07290909	0.2554834
0.1822272	0.1335914	0.2372439	0.4469375
0.2233411	0.1792244	0.3483031	0.2491313
0.1629088	0.2715673	0.3626624	0.2028616
0.1286911	0.1926175	0.5157129	0.1629786
0.01224262	0.7293743	0.2170636	0.04131943
0.1832765	0.5471877	0.1139441	0.1555917
0.1653812	0.7904353	0.02383888	0.02034453
0.5868885	0.3931355	0.006410141	0.01356586
0.5114565	0.4095481	0.06556676	0.01342864
0.6553879	0.07880588	0.1163206	0.1494855
0.2797268	0.08964956	0.3363133	0.2943103
0.1695037	0.09549245	0.3918236	0.3431803
0.1143676	0.1501298	0.3925939	0.3429087
0.08117492	0.2476744	0.2807721	0.3903786
0.05564226	0.3102778	0.4176649	0.216415
0.4582453	0.1733949	0.09626413	0.2720956
0.2080143	0.6694867	0.08084868	0.04165027
0.4466383	0.4253294	0.04572797	0.08230433
0.2631815	0.5107899	0.1578589	0.06816972
0.6599474	0.02813611	0.07526113	0.2366554
0.3009308	0.09850885	0.2998365	0.3007239
0.2186313	0.1012766	0.3441988	0.3358933
0.1480819	0.1545079	0.3507003	0.34671
0.0990217	0.225318	0.3396115	0.3360488
0.09180668	0.3202446	0.3027105	0.2852382
0.0539738	0.5919462	0.2381933	0.1158867
0.3642722	0.4143465	0.07436544	0.1470158
0.3978301	0.4917257	0.06285579	0.04758846
0.6517962	0.2321557	0.05322382	0.06282428
0.4341609	0.21688	0.2131656	0.1357935
0.1645048	0.153018	0.3872395	0.2952377
0.2212744	0.06148175	0.3358929	0.3813509
0.1652007	0.1109614	0.3639862	0.3598517
0.09629013	0.1647008	0.3312451	0.407764
0.08517392	0.2631216	0.3138532	0.3378513
0.1077212	0.5656854	0.165771	0.1608225
0.3467354	0.5687415	0.01427533	0.07024782
0.3877755	0.5944223	0.01164736	0.006154815
0.8084978	0.152659	0.01808631	0.02075688
0.6977392	0.09931653	0.1074343	0.09550995
0.5623393	0.05137014	0.09849755	0.287793
0.2609839	0.1207975	0.1636117	0.454607
0.2486028	0.1568235	0.2046911	0.3898827
0.1621704	0.1956381	0.3017938	0.3403977
0.1250061	0.329145	0.3252103	0.2206386
0.1775786	0.2954249	0.34156	0.1854365
0.05819712	0.7964436	0.0739506	0.07140864
0.2002957	0.7356136	0.03794369	0.02614701
0.5055005	0.4333892	0.03190429	0.02920602
0.8230224	0.08276758	0.04384438	0.05036564
0.2781525	0.2928254	0.2262955	0.2027266
0.3156416	0.08518032	0.2751449	0.3240332
0.1950358	0.1158415	0.3908071	0.2983156
0.1298265	0.1861835	0.3498963	0.3340937
0.0879598	0.2358586	0.3466308	0.3295509
0.06880628	0.5028511	0.2275869	0.2007558
0.1158377	0.5604776	0.2251413	0.09854335
0.2249453	0.4244386	0.2454585	0.1051575
0.6860243	0.1978626	0.04234703	0.07376608
0.7602414	0.2190738	0.009268627	0.01141614
0.6095645	0.1213975	0.1772019	0.09183608
0.09111791	0.280304	0.5011054	0.1274726
0.3331796	0.04455216	0.243626	0.3786423
0.1962306	0.1171211	0.2848797	0.4017686
0.1150376	0.1364006	0.3228321	0.4257297
0.03429833	0.3653138	0.3114261	0.2889617
0.2625669	0.2768311	0.1147857	0.3458164
0.1656438	0.7524796	0.04920862	0.03266797
0.4818062	0.4278483	0.04914371	0.04120182
0.5848656	0.2108429	0.1079729	0.09631863
0.4241408	0.1248677	0.2110415	0.23995
0.4711772	0.04358786	0.1598378	0.3253971
0.2694056	0.1018131	0.2745143	0.354267
0.2150899	0.1395282	0.2716944	0.3736876
0.123866	0.2107046	0.2722927	0.3931367
0.0949835	0.2841777	0.337642	0.2831968
0.08008771	0.5860853	0.2259122	0.1079148
0.551633	0.1889669	0.1215545	0.1378457
0.1338161	0.7060113	0.1011341	0.0590385
0.1961474	0.5279165	0.1189748	0.1569613
0.2807628	0.4085555	0.1346847	0.1759971
0.4796731	0.2088899	0.1132263	0.1982107
0.5433518	0.0990106	0.1503512	0.2072863
0.3299919	0.1035336	0.2556099	0.3108647
0.2499472	0.1268734	0.2924206	0.3307588
0.1838544	0.1696115	0.2789962	0.367538
0.1383516	0.2249013	0.2851394	0.3516077
0.1350171	0.3656114	0.2504976	0.2488739
0.287038	0.3230441	0.2057083	0.1842096
0.1734552	0.6019289	0.1217335	0.1028824
0.2961365	0.4524182	0.1294119	0.1220333
0.3642739	0.2907853	0.1563416	0.1885992
0.3601987	0.220042	0.2114347	0.2083245
0.1995283	0.27887	0.2680262	0.2535756
0.2327918	0.2400596	0.2757631	0.2513855
0.3069148	0.18163	0.1873664	0.3240888
