# Supplementary material for: Benchmarking and refining probability-based models for nucleosome-DNA interaction
Source: BMC Bioinformatics. 2017 Mar 7;18:157. doi: 10.1186/s12859-017-1569-0 (PMC5341481; doi:10.1186/s12859-017-1569-0)
Supplement: Additional file 2 — Dinucleotide distributions. Table in tab-separated format denoting the dinucleotide probability distributions generated by our Mutation Monte Carlo simulation. (TSV 25 kb) [file 12859_2017_1569_MOESM2_ESM.tsv]

AA	AT	AC	AG	TA	TT	TC	TG	CA	CT	CC	CG	GA	GT	GC	GG
0.03775808	0.04540114	0.05490009	0.04241124	0.08724142	0.06078428	0.07863946	0.07993649	0.07740014	0.06624452	0.048979	0.134709	0.04688259	0.05264326	0.05593109	0.03013821
0.03241634	0.07970097	0.08788519	0.04927973	0.04189359	0.05987069	0.07118442	0.05212451	0.0380293	0.06634863	0.04489809	0.08917362	0.04468687	0.1032598	0.1002848	0.0389634
0.05816172	0.03416912	0.03939904	0.02529623	0.1116453	0.05987659	0.05569557	0.0819627	0.1221881	0.04361136	0.01879978	0.1196533	0.09333223	0.05005081	0.05768617	0.02847205
0.1100677	0.1568166	0.09290809	0.02553495	0.05190879	0.06481848	0.04005891	0.03092169	0.06605831	0.03946245	0.01344704	0.05261276	0.06813181	0.09950765	0.06092419	0.02682058
0.1237559	0.1144429	0.04142444	0.01654335	0.1492364	0.1123526	0.04281668	0.05619942	0.1070498	0.02521542	0.007139614	0.06793339	0.05436344	0.0509665	0.01912981	0.01143024
0.1729618	0.1576408	0.07318712	0.03061586	0.1174943	0.1214916	0.03435184	0.02963966	0.04253255	0.01853855	0.009512551	0.03992689	0.04363256	0.07174377	0.02606341	0.01066667
0.1967579	0.05407721	0.05985669	0.06592949	0.2283887	0.0460395	0.03029893	0.06468757	0.05638694	0.008740074	0.01154255	0.06644534	0.0510106	0.02577968	0.02426833	0.009790479
0.1570237	0.07838164	0.1540119	0.1431269	0.0679639	0.01489309	0.02021342	0.03156606	0.02787069	0.01213081	0.03667987	0.04928513	0.0820281	0.04281978	0.06183018	0.02017482
0.03774767	0.05150675	0.1289037	0.1167283	0.05725093	0.008742574	0.0319518	0.05028003	0.04449185	0.03591549	0.1014024	0.09092559	0.08518092	0.04553225	0.09055606	0.02288369
0.01070297	0.04122712	0.09218462	0.08055666	0.04208611	0.006212221	0.0420104	0.05138834	0.04682528	0.07883458	0.1148466	0.1123075	0.06963276	0.06092679	0.1162341	0.0340239
0.004040504	0.0430041	0.06670577	0.05549675	0.03886789	0.01022412	0.07222222	0.06588649	0.0449841	0.1243432	0.07319232	0.1227561	0.04093239	0.07663526	0.1157196	0.0449892
0.003305331	0.04746215	0.0490279	0.0290295	0.03489099	0.03010841	0.1204162	0.06879108	0.04407981	0.1458482	0.03548205	0.1024298	0.0239578	0.1018025	0.1107785	0.05258976
0.004794379	0.06948105	0.02375198	0.008206521	0.03329503	0.1482765	0.09779878	0.04585089	0.0490274	0.1861277	0.01075998	0.06978958	0.01537204	0.1508892	0.05513681	0.03144214
0.01734233	0.05143194	0.03020652	0.003508051	0.06280918	0.3416576	0.1195725	0.03073527	0.04721432	0.08164076	0.007945295	0.05064716	0.01419372	0.08424172	0.04328943	0.01356426
0.08541304	0.01874937	0.03482628	0.002570857	0.2513265	0.1366903	0.1145041	0.05645115	0.1109043	0.01468437	0.007426043	0.067999	0.04913461	0.01448125	0.03155066	0.003288229
0.2702176	0.1241503	0.09273507	0.009675468	0.08193149	0.03012981	0.01946535	0.05307861	0.1130933	0.005223522	0.004933993	0.06505621	0.07921612	0.0260077	0.01929663	0.005788779
0.1830573	0.2745668	0.06546205	0.02137244	0.08479758	0.05180858	0.02083308	0.02807211	0.08240274	0.003645465	0.002038804	0.04834403	0.03675668	0.07190259	0.01624462	0.00869517
0.1375429	0.1416927	0.06031183	0.04746695	0.240144	0.08483848	0.03040784	0.04653305	0.04233703	0.005608561	0.006033403	0.05059956	0.0340446	0.04462956	0.02127823	0.006531353
0.236924	0.04253435	0.0710284	0.1035818	0.1848478	0.02151885	0.01774777	0.05265487	0.0409986	0.003854585	0.01745865	0.05571947	0.08962696	0.02275278	0.03020872	0.008542454
0.08663216	0.05422972	0.1689141	0.2426214	0.05426023	0.002953595	0.009426643	0.0240201	0.03291479	0.008470147	0.0429618	0.05209681	0.1045209	0.02954885	0.06943024	0.0169986
0.00869767	0.02927713	0.1148083	0.125545	0.05221632	0.001673167	0.01865317	0.02265967	0.03633823	0.04313911	0.1282345	0.0830209	0.108822	0.05222342	0.1396809	0.0350106
0.001622062	0.03269307	0.08647795	0.08528113	0.05654395	0.001858686	0.03770107	0.03020912	0.0319902	0.1283724	0.1268393	0.1141749	0.04963256	0.06269407	0.1164431	0.03746635
0.0006632663	0.02912121	0.0620041	0.0480002	0.05948705	0.004014701	0.1061053	0.0560112	0.02577648	0.1542895	0.06878458	0.1186109	0.0210296	0.06663476	0.1289988	0.05046835
0.0003423342	0.05778838	0.03981618	0.009009501	0.01368807	0.04677898	0.1602318	0.03336134	0.007820582	0.2897826	0.02548275	0.04280688	0.002868687	0.1437724	0.09666437	0.02978518
0.001894589	0.01091069	0.009656966	0.002257426	0.07809661	0.1778118	0.185131	0.09708291	0.07494839	0.1110865	0.006025403	0.1301348	0.007867287	0.04586979	0.0440424	0.01718342
0.04448775	0.09189759	0.02280648	0.003615062	0.09206111	0.1986372	0.039997	0.0149835	0.04779258	0.1231277	0.002811781	0.07112371	0.02633933	0.1716666	0.03033053	0.01832213
0.09418032	0.100232	0.01455546	0.001712971	0.2792016	0.2807659	0.01990369	0.005457846	0.02867237	0.02723182	0.0008680868	0.03917352	0.02475188	0.07347235	0.007468047	0.002352135
0.3038526	0.08608261	0.02348295	0.01338804	0.4184437	0.05248035	0.004345935	0.006432043	0.01046325	0.001751575	0.0004709471	0.03010951	0.02508871	0.019015	0.003392639	0.00120012
0.1349248	0.2287468	0.3020775	0.09209921	0.0990469	0.04682398	0.008656666	0.00480198	0.002709271	0.001880188	0.008585759	0.01851725	0.008078908	0.02456796	0.01758876	0.0008940894
0.07035434	0.009932393	0.07994599	0.08452715	0.2138444	0.004008101	0.01918002	0.0649864	0.0769885	0.004334233	0.08917162	0.1664143	0.06112731	0.007322332	0.04484918	0.003013701
0.007790779	0.04481368	0.1614139	0.2082961	0.0119987	0.0004214421	0.005982298	0.007194619	0.02285459	0.02417262	0.1186788	0.06744084	0.09435514	0.04446805	0.1364892	0.04362916
0.000790079	0.02251485	0.05636054	0.05733373	0.03915582	0.001281328	0.03962856	0.03381008	0.03367097	0.115378	0.1335767	0.1399386	0.04836554	0.07137384	0.1457076	0.06111381
0.0005140514	0.02946365	0.06023422	0.03177048	0.03236094	0.003072307	0.1143071	0.06080768	0.02333463	0.145751	0.07833993	0.1278478	0.0149833	0.07248055	0.1443834	0.06034893
0.002318032	0.03810691	0.01610751	0.01466047	0.0590404	0.02645765	0.08164616	0.08362326	0.04466707	0.2019782	0.0130249	0.1375946	0.01594519	0.1090172	0.05227593	0.1035366
0.04176668	0.0509593	0.02212111	0.007123612	0.3266053	0.02063836	0.008807081	0.01950925	0.03763866	0.06150485	0.001415642	0.06249535	0.03622542	0.1416739	0.04228803	0.1192275
0.01058896	0.4200703	0.01119032	0.0003864386	0.1074324	0.1627272	0.002667667	0.001949095	0.001042804	0.06864206	0.0004127413	0.004534253	0.001593959	0.2036273	0.002506751	0.0006277628
0.006782878	0.100007	0.01330613	0.0005621562	0.1474422	0.6155287	0.05051845	0.04157746	0.001147115	0.006269027	0.0009752975	0.008386039	0.0002706271	0.006675668	0.0005251525	0.00002610261
0.10075	0.03346035	0.01575408	0.005678468	0.1735003	0.2569718	0.08763316	0.2103751	0.01250545	0.002673067	0.002066207	0.04808031	0.02578038	0.0180277	0.005893289	0.000850385
0.2662565	0.01022552	0.01307021	0.0229838	0.1344639	0.0250263	0.02349415	0.1281485	0.03417122	0.0008213821	0.001854285	0.07449985	0.2095935	0.02012981	0.02975578	0.005505251
0.3598688	0.04248005	0.121522	0.1206144	0.01925373	0.004112311	0.00629823	0.02653875	0.01479988	0.001855586	0.01157126	0.03994769	0.1358278	0.02543884	0.06345365	0.006417142
0.07878128	0.05705501	0.1879815	0.2059324	0.01714391	0.001845485	0.01344104	0.04145635	0.04559206	0.01158206	0.04308341	0.1025876	0.09090709	0.01952965	0.07493749	0.008143714
0.009189019	0.03109141	0.08362216	0.1085218	0.02112491	0.001752675	0.02714061	0.039994	0.06550645	0.0430444	0.05459836	0.1562942	0.1012131	0.05626663	0.1625934	0.0380469
0.003181618	0.03328323	0.0679788	0.09258986	0.02205681	0.004176918	0.05850165	0.04741974	0.05280808	0.06921382	0.03485529	0.1710773	0.04122042	0.07476338	0.1494951	0.07737794
0.003052705	0.03980348	0.03850475	0.03790599	0.02548945	0.02039834	0.08989359	0.04565597	0.04928593	0.1122864	0.01556596	0.1336926	0.02526823	0.1367379	0.1228394	0.1036194
0.005337434	0.06332753	0.02862376	0.005807581	0.0269989	0.1775205	0.08781718	0.01688959	0.0280386	0.1800733	0.01033513	0.04835664	0.01143184	0.2056383	0.07249435	0.03130943
0.02716082	0.03447265	0.008345735	0.001827583	0.215266	0.3525663	0.03291039	0.02581688	0.07421612	0.06877118	0.001857786	0.05442534	0.020976	0.06316802	0.01249825	0.005720972
0.1934416	0.118322	0.02209881	0.003756476	0.2442371	0.2504799	0.01554335	0.008717672	0.0180412	0.01590089	0.0008868887	0.02078318	0.02224282	0.05625993	0.006313931	0.002974097
0.3422557	0.09629533	0.02466087	0.01475088	0.3213963	0.09480578	0.008059206	0.01670147	0.01726023	0.002409841	0.0008246825	0.02434823	0.0189757	0.01359456	0.002619362	0.001041804
0.2971678	0.1817799	0.1498593	0.07108101	0.1266347	0.05755236	0.01027643	0.01264206	0.01042514	0.002664466	0.00609741	0.0169771	0.02226893	0.02218482	0.01105741	0.001331233
0.2518144	0.02036624	0.04327103	0.1410449	0.2079396	0.003205221	0.006689569	0.04634713	0.1014634	0.002646765	0.01026523	0.06291509	0.07744624	0.006725573	0.01268327	0.005176318
0.0460204	0.07464946	0.1504075	0.3675863	0.02459036	0.0006585659	0.003741474	0.003953395	0.0159646	0.0109555	0.02507771	0.02091129	0.09565187	0.04732783	0.0580172	0.05448655
0.003476848	0.02052105	0.06885419	0.08937514	0.09054055	0.001869387	0.02771237	0.01346905	0.02123942	0.06521282	0.1000844	0.05070727	0.1080843	0.09162116	0.1516522	0.09557986
0.002038104	0.03930943	0.09484988	0.08714371	0.1027012	0.003555756	0.05368567	0.01928183	0.0170355	0.1540307	0.1252953	0.05194159	0.04113401	0.07467137	0.08883148	0.04449445
0.0009018902	0.02150745	0.1006242	0.03987529	0.09351505	0.003886789	0.1406531	0.03351235	0.01593469	0.1279313	0.1591042	0.05969217	0.01833943	0.03929193	0.1153314	0.02989879
0.0001493149	0.08915642	0.03513961	0.004245725	0.008914991	0.05930773	0.1077905	0.01660426	0.002260526	0.4639318	0.03578348	0.01373707	0.0009177918	0.1169784	0.03835004	0.006732373
0.001212121	0.00809711	0.002333733	0.00059966	0.1224045	0.4067487	0.1016115	0.09860966	0.05617312	0.1063945	0.00169867	0.05279728	0.003486749	0.02594739	0.00830023	0.003585059
0.03834273	0.1379086	0.006587059	0.0004381438	0.1036327	0.4268839	0.01236784	0.00430333	0.01669957	0.08384308	0.0002392239	0.01316222	0.006706271	0.1417998	0.004644764	0.002440844
0.08543904	0.07709211	0.002615962	0.0002341234	0.4906584	0.2934502	0.003294829	0.003031903	0.007245225	0.006349735	0.00004930493	0.01019462	0.003545855	0.01624342	0.000450045	0.0001052105
0.242861	0.2762789	0.06070127	0.007047305	0.2650966	0.1231845	0.003409541	0.001444844	0.0009044904	0.0004225423	0.0002177218	0.004865387	0.002594459	0.009662066	0.001238224	0.00007110711
0.3345332	0.03816962	0.08612571	0.05262806	0.3037567	0.03749635	0.02166477	0.04663026	0.01052105	0.0007316732	0.004271127	0.0500429	0.006577058	0.002408241	0.004259026	0.0001843184
0.1772819	0.06162376	0.2338613	0.182621	0.02220362	0.006084008	0.01383538	0.03668287	0.0139569	0.003668067	0.0289659	0.06972977	0.06628433	0.01827373	0.05965077	0.005276728
0.01481208	0.03180658	0.1277937	0.1053144	0.0140244	0.00240064	0.02321452	0.05001	0.04412331	0.02536474	0.0940411	0.1727842	0.09654385	0.03592049	0.1467743	0.01507171
0.002961396	0.02560726	0.0790068	0.06192819	0.01082598	0.001941294	0.03780658	0.04491859	0.04431183	0.06440964	0.08363896	0.1994631	0.05626843	0.05817162	0.1921415	0.03659876
0.001247625	0.03154315	0.03862106	0.0429558	0.01109421	0.006592559	0.06894729	0.06349575	0.04126743	0.1116792	0.02591629	0.213731	0.02756566	0.09785949	0.1472874	0.07019612
0.00179788	0.02764816	0.0410069	0.01072197	0.009988399	0.04177968	0.1653345	0.03057176	0.03154495	0.1159795	0.01872447	0.1145232	0.01231103	0.1248705	0.192599	0.06059816
0.03029093	0.01160936	0.009872487	0.003869487	0.1673849	0.06054235	0.03628443	0.04606611	0.1861557	0.04170457	0.001816482	0.1879881	0.07441374	0.05953865	0.04829073	0.03417192
0.1070364	0.3024716	0.04527703	0.003460246	0.06322512	0.09683968	0.009516552	0.003813581	0.01139764	0.05635864	0.001865287	0.02664256	0.02635514	0.2138168	0.02418982	0.007733873
0.09082038	0.09843574	0.01587169	0.002886489	0.3236819	0.2910528	0.0249516	0.02980048	0.02020542	0.01059736	0.00130223	0.04874367	0.01193059	0.02524352	0.00360246	0.0008736874
0.1251411	0.2003011	0.1000199	0.02117612	0.1191711	0.2551683	0.03683728	0.01415272	0.005263826	0.00479698	0.00450135	0.03116582	0.01360546	0.05052345	0.01650035	0.001675068
0.2086978	0.004928693	0.02306361	0.02649145	0.3430495	0.01982928	0.03684488	0.1110662	0.05512191	0.0006039604	0.003988399	0.09814461	0.05307821	0.002774177	0.01136424	0.0009530953
0.1602815	0.06484328	0.1955478	0.2392748	0.0120475	0.001688569	0.004323632	0.01007641	0.01551975	0.002972397	0.02113551	0.03563346	0.113082	0.0290046	0.07882958	0.01573917
0.01719522	0.03373407	0.1092672	0.1407343	0.03420392	0.002538554	0.02228583	0.03948055	0.0589597	0.02540464	0.0889732	0.1264989	0.1082724	0.03959936	0.1236726	0.02917952
0.005014601	0.02964376	0.08230043	0.1016725	0.0290026	0.002076208	0.03360926	0.03658856	0.04868607	0.06128413	0.08959046	0.1446382	0.06537864	0.06150375	0.1452001	0.06381078
0.001977198	0.02967387	0.06012651	0.05630433	0.02919052	0.005412341	0.06939614	0.05050885	0.03570577	0.1071593	0.06462536	0.1432098	0.03214821	0.08307251	0.1454634	0.0860258
0.002356636	0.03539514	0.03894759	0.02232233	0.03168077	0.02054995	0.1132	0.05988729	0.03748915	0.1509103	0.02889549	0.1223165	0.02028013	0.1133892	0.1216674	0.08071207
0.003189819	0.05676158	0.02779728	0.004058006	0.022027	0.1541266	0.1185325	0.02555856	0.02061186	0.2103507	0.01446795	0.05727993	0.008145115	0.1707073	0.07739564	0.0289902
0.02264726	0.02275688	0.007123112	0.001446545	0.2353408	0.2660271	0.04781708	0.04276118	0.0780478	0.06335084	0.001779878	0.0950148	0.02823632	0.06221172	0.01764536	0.007793279
0.1696941	0.1599456	0.03133823	0.003294329	0.1842187	0.2051821	0.01751955	0.007426143	0.01509471	0.02519492	0.001322432	0.03275338	0.02882258	0.101403	0.01267557	0.004114611
0.2597971	0.09635084	0.03242084	0.009261326	0.3475199	0.1147723	0.0150114	0.01442214	0.02064566	0.003092409	0.001085909	0.0380318	0.02383358	0.01794019	0.004705671	0.001109011
0.257614	0.1454928	0.1686852	0.0800042	0.1448847	0.04955016	0.02009281	0.01762806	0.009216222	0.00160036	0.00619962	0.03620762	0.02244604	0.02023662	0.01818802	0.001953595
0.05429683	0.08077268	0.1981177	0.1009737	0.06580598	0.03085029	0.04521972	0.075004	0.02125373	0.009720072	0.06630073	0.1158911	0.02314821	0.03167497	0.07760136	0.003368937
0.02254855	0.01393669	0.06655376	0.06146575	0.02372187	0.004420642	0.03423802	0.09063746	0.05719062	0.01690949	0.09542334	0.2177161	0.1178134	0.02621492	0.1396778	0.01153165
0.006465347	0.02631083	0.08867567	0.09982258	0.007954295	0.0008970897	0.02118152	0.03144884	0.05744364	0.03192449	0.05451955	0.1920052	0.09333743	0.05182898	0.1996095	0.03657506
0.002157416	0.02728953	0.06210501	0.07364876	0.01032753	0.002807381	0.0540475	0.04377898	0.0480214	0.06374627	0.03729963	0.2149189	0.03578378	0.07085759	0.177793	0.07541734
0.002179218	0.02919192	0.03867167	0.02624732	0.01263526	0.01364936	0.09670787	0.04170827	0.04735694	0.09420322	0.01525403	0.1744309	0.0230025	0.1260771	0.1632196	0.09546475
0.007891389	0.05212521	0.0199728	0.005184518	0.02857566	0.1441508	0.07139034	0.0190048	0.05178408	0.1587208	0.00580068	0.09754765	0.01947005	0.2106886	0.06860716	0.03908551
0.0390316	0.06442824	0.003167517	0.001093809	0.2457183	0.3040936	0.005721872	0.01015162	0.04124162	0.07153095	0.0002211221	0.05277728	0.02074387	0.1286887	0.005164816	0.006225123
0.09626753	0.2424267	0.007718372	0.0003227323	0.2870717	0.2781181	0.002668067	0.0008835884	0.001348835	0.008125613	0.00006260626	0.004738274	0.003087409	0.06575188	0.00119832	0.000210221
0.2982945	0.06879548	0.01461106	0.006074407	0.5041884	0.08134653	0.003043204	0.005844184	0.002593859	0.000180418	0.00007910791	0.008793979	0.003421042	0.002336534	0.0003529353	0.00004430443
0.5653862	0.07560296	0.09822682	0.06928183	0.1132102	0.02006691	0.00450445	0.01487739	0.005036704	0.000239624	0.001627763	0.01118222	0.01410601	0.003407041	0.003075308	0.0001685169
0.3638167	0.04237464	0.07606601	0.2154818	0.06471017	0.001357436	0.00280408	0.03044484	0.06038694	0.00130113	0.006515952	0.03923032	0.07342554	0.006336934	0.01311151	0.002635964
0.04054145	0.06484438	0.091033	0.3659205	0.03718812	0.0005876588	0.004021302	0.009573057	0.03956526	0.009610061	0.01547015	0.03385209	0.1436891	0.04575538	0.05308721	0.04526133
0.005439144	0.0279724	0.0539756	0.1735968	0.08824622	0.0007739774	0.0170035	0.01477378	0.03438264	0.03854975	0.02916412	0.06151515	0.1205348	0.08952735	0.1045479	0.139997
0.002690769	0.02832283	0.08142594	0.1361632	0.09161796	0.001643664	0.046969	0.01659286	0.01686349	0.07788259	0.05481028	0.05513471	0.0509982	0.08778898	0.1185886	0.132507
0.001512551	0.03607181	0.0660293	0.05855676	0.08660076	0.007108011	0.07862696	0.02330233	0.01331093	0.1652612	0.07030843	0.05291319	0.02358186	0.120704	0.1102456	0.08586629
0.003452445	0.03293369	0.06271227	0.02590769	0.1315715	0.02013921	0.1324273	0.045007	0.02264036	0.1753513	0.06968447	0.05753415	0.01991429	0.0670007	0.07673587	0.0569877
0.002001	0.1530003	0.01769557	0.004881688	0.04394799	0.1891431	0.03430573	0.0280281	0.009735674	0.3004119	0.00620472	0.02520762	0.002512451	0.1538883	0.01574457	0.01329123
0.01206211	0.04082968	0.004808381	0.0004969497	0.1752348	0.5800197	0.02826803	0.01292109	0.009488249	0.0529754	0.0006783678	0.01080858	0.003510551	0.06178878	0.004188919	0.001920392
0.1227966	0.06327383	0.01224982	0.001975498	0.3656217	0.3423625	0.01726703	0.01036234	0.01069737	0.01017672	0.0006887689	0.01638084	0.006384838	0.01757616	0.00169867	0.0004873487
0.4314392	0.03085249	0.0289569	0.01425183	0.3599953	0.04553735	0.01050985	0.01734673	0.01135854	0.0009033903	0.00139894	0.01824342	0.02022932	0.005474347	0.002978698	0.0005236524
0.2162809	0.2502778	0.195938	0.1605257	0.04259526	0.01734583	0.006874687	0.0159518	0.007262226	0.003882488	0.008988199	0.02371147	0.0120141	0.02131923	0.01449465	0.002537654
0.08142664	0.02633863	0.09132583	0.07906141	0.1025581	0.02082468	0.04669507	0.1227476	0.03883568	0.01168277	0.06247065	0.1133064	0.09282118	0.02633423	0.07465337	0.008917792
0.02543124	0.03738314	0.1374665	0.1153606	0.0209644	0.002222622	0.02039154	0.04160176	0.04025493	0.02977328	0.08364036	0.1214763	0.1083852	0.04646245	0.1493086	0.01987689
0.004218422	0.03361706	0.08241014	0.07479018	0.02149015	0.002832083	0.04038614	0.05113311	0.0470224	0.08921342	0.07774617	0.1768251	0.05709551	0.06052095	0.1493538	0.03134533
0.001614761	0.03019662	0.05337844	0.04463666	0.02006741	0.008519952	0.09376988	0.06382628	0.03916542	0.1093815	0.03551765	0.1658317	0.02711221	0.08776048	0.1639648	0.05525623
0.001574157	0.05169107	0.02316922	0.01152535	0.01569397	0.0730128	0.1035351	0.04361676	0.03858296	0.1950849	0.009777478	0.1031854	0.0129552	0.1830623	0.09110511	0.04242824
0.007844984	0.03493409	0.02346645	0.002560756	0.0379783	0.3110954	0.1324342	0.02134313	0.05680988	0.1061353	0.005892189	0.05874947	0.01320452	0.1083128	0.06334843	0.01588999
0.02772767	0.0440232	0.04226633	0.001820482	0.08620922	0.2938522	0.1528086	0.02760766	0.09236494	0.05224732	0.00839634	0.07213271	0.01864346	0.03431593	0.0419873	0.00359666
0.1832076	0.02877438	0.01077198	0.002191319	0.2339813	0.1464415	0.02657216	0.01744364	0.1873167	0.005584858	0.0005381538	0.0520188	0.08151865	0.01706181	0.004464746	0.002112311
0.5000006	0.1738553	0.008230623	0.003937794	0.1795712	0.01724912	0.0003773377	0.0006649665	0.03475928	0.001293629	0.0000410041	0.006253125	0.04591039	0.02667577	0.000619662	0.000560256
0.3859371	0.1155034	0.173471	0.08532993	0.2139907	0.002740474	0.001152915	0.001189719	0.003882288	0.00008980898	0.0004209421	0.004875588	0.005754375	0.003063906	0.002157016	0.0004408441
0.01327343	0.1989006	0.3066449	0.09074557	0.06855676	0.02793539	0.01569917	0.009206221	0.005642664	0.01139894	0.1341879	0.0259724	0.003645065	0.04206911	0.04457346	0.001548455
0.006670667	0.008688969	0.02665517	0.04910311	0.128408	0.005220022	0.03771057	0.1089654	0.1320186	0.01962096	0.1377208	0.2117451	0.06608231	0.0110222	0.04153945	0.008828683
0.004719772	0.03627613	0.09671297	0.1954707	0.02140034	0.0002863286	0.008694469	0.01417102	0.05952655	0.02365367	0.04634303	0.1141027	0.110584	0.05690499	0.1331292	0.0780241
0.001133713	0.01894599	0.06535194	0.110799	0.03881718	0.0007951795	0.0449802	0.03252855	0.03206451	0.05446465	0.05927803	0.1390725	0.0430222	0.06219482	0.1532219	0.1433296
0.0005506551	0.03758676	0.04485839	0.0320418	0.01584468	0.006029203	0.08711661	0.02741014	0.009616362	0.1818153	0.04512331	0.08627713	0.008286629	0.1398826	0.1343278	0.1432326
0.004389339	0.01456616	0.009322332	0.006020502	0.1823807	0.06207761	0.05193679	0.06891869	0.05590539	0.0949984	0.003238624	0.1572837	0.01989139	0.1051889	0.05028793	0.1135935
0.0409889	0.1986342	0.02127213	0.001671667	0.1107829	0.1539069	0.009045305	0.00309601	0.005024302	0.0900229	0.0008130813	0.01892539	0.008847685	0.3099157	0.01807811	0.008974897
0.05448365	0.08965957	0.01969607	0.00180448	0.417118	0.3006432	0.02474647	0.009971997	0.005932093	0.01314701	0.001173217	0.0289563	0.004272427	0.02439854	0.003527953	0.0004690469
0.2807726	0.09881468	0.07448495	0.02773397	0.2793944	0.09647035	0.02406951	0.02791399	0.005311731	0.00170187	0.002269027	0.03986109	0.01938684	0.01385599	0.007149415	0.000809581
0.2516901	0.07030073	0.146088	0.1167868	0.105096	0.03408531	0.02260786	0.04905371	0.01787619	0.002793379	0.01578348	0.07151985	0.04947855	0.01768827	0.02656216	0.002589659
0.1732321	0.0229706	0.07549905	0.152439	0.05972117	0.002027203	0.007256226	0.05586309	0.07614861	0.003187719	0.0219916	0.1097136	0.1620753	0.01540234	0.05509091	0.007381438
0.03891389	0.04920312	0.1277333	0.2553269	0.02408051	0.0005935594	0.005224622	0.01368917	0.04551815	0.01251805	0.04135124	0.06045035	0.1608931	0.03949835	0.1002051	0.02480058
0.004138514	0.0300037	0.07271597	0.1625475	0.05650405	0.0006193619	0.02026863	0.02442104	0.05469317	0.04808651	0.05067657	0.121058	0.09975418	0.06081858	0.1280332	0.06566107
0.001693169	0.03087539	0.06156066	0.1209607	0.05578668	0.00169647	0.05012931	0.03191569	0.02917882	0.08863636	0.03811471	0.1157645	0.03720732	0.08949635	0.122488	0.1244958
0.001613461	0.0290165	0.05178158	0.04145445	0.05237814	0.00849925	0.1125206	0.03730663	0.0229797	0.1297746	0.03460536	0.08493309	0.0180122	0.1168874	0.1387345	0.1195027
0.002405241	0.05573077	0.03049385	0.006353635	0.04869557	0.1036777	0.1053453	0.02645915	0.02080838	0.2568653	0.01776308	0.04220522	0.008178518	0.1698116	0.07230993	0.03289679
0.04253495	0.01659986	0.0169736	0.003979298	0.3619612	0.100474	0.07440214	0.04924792	0.1110025	0.04238834	0.006088909	0.06643244	0.03613431	0.02950465	0.02408981	0.01818602
0.04541194	0.4348025	0.06347885	0.007939694	0.06117032	0.09793429	0.01327083	0.01659146	0.01605621	0.0710134	0.006477148	0.0280077	0.01117762	0.1022611	0.01790729	0.00649965
0.017963	0.08692359	0.02767237	0.001257126	0.1398854	0.3844139	0.07311951	0.1085925	0.027024	0.02044484	0.007772377	0.04589289	0.01127503	0.03613411	0.01041054	0.001218822
0.07368617	0.08658946	0.02927013	0.00660166	0.1244822	0.2233748	0.07574737	0.104312	0.0450261	0.008560156	0.006041304	0.05934723	0.03756826	0.090031	0.02362586	0.005736174
0.1619497	0.05741654	0.03156266	0.02983388	0.1906801	0.09135054	0.04076888	0.08575598	0.05033663	0.004984798	0.005790179	0.07357306	0.07670667	0.05513801	0.03510461	0.009047805
0.2962133	0.04177368	0.07174987	0.06993619	0.09218332	0.02484628	0.02118842	0.07067187	0.03546345	0.003762276	0.01476238	0.05923822	0.1194917	0.02862836	0.04265057	0.007440044
0.1464681	0.06511831	0.1484485	0.1833168	0.03230363	0.004424942	0.01505101	0.04723102	0.04381888	0.007808281	0.03037184	0.06835224	0.1074012	0.02618202	0.06173847	0.0119646
0.02967897	0.04694909	0.1044426	0.1489212	0.03393129	0.00310381	0.02359926	0.04289919	0.06838334	0.02929253	0.05315872	0.1047753	0.1179536	0.04752795	0.11122	0.03416312
0.009507751	0.04137554	0.07561326	0.1234506	0.03789619	0.003941894	0.04048295	0.04455236	0.06473277	0.05658206	0.04471037	0.1263954	0.07171767	0.06771197	0.1181896	0.07313951
0.00579988	0.0400326	0.06051445	0.07750745	0.04120972	0.01033123	0.07145645	0.04661406	0.05024812	0.08130853	0.03368737	0.1137522	0.04109391	0.09322892	0.1194811	0.113734
0.007408541	0.05369027	0.04612271	0.03113011	0.05240364	0.04457796	0.08671267	0.04120702	0.04646765	0.1287784	0.02386299	0.0860304	0.02873727	0.1385648	0.09379928	0.09050635
0.03147265	0.0460265	0.04088669	0.01663126	0.142501	0.09646255	0.08425273	0.04239514	0.0700364	0.08705521	0.01877148	0.07463456	0.043028	0.09349985	0.06179738	0.05054865
0.03588649	0.1868227	0.04930403	0.0150248	0.0909662	0.1734965	0.03093309	0.02764826	0.02971917	0.1184554	0.01315392	0.04437974	0.01688339	0.1231542	0.02834243	0.01582958
0.0559612	0.07521632	0.03355056	0.008727173	0.1829145	0.2893635	0.06748435	0.06216652	0.03308701	0.03447275	0.009955796	0.04421792	0.02417382	0.05336564	0.01842124	0.006921692
0.1165864	0.09624002	0.05837644	0.02493369	0.1601714	0.1326549	0.06263766	0.0969543	0.04251845	0.01558026	0.01265217	0.05866107	0.0449977	0.04631013	0.02267537	0.008050105
0.1353289	0.09218042	0.08571257	0.05105201	0.09751765	0.06106921	0.05414431	0.07805411	0.05388059	0.01494589	0.02264096	0.06487419	0.07347155	0.05184648	0.04893689	0.01434423
0.05813621	0.1175572	0.1048633	0.07964206	0.05542344	0.04538384	0.05558116	0.06365357	0.04719932	0.04114831	0.03839234	0.08469477	0.03876928	0.07478068	0.06918942	0.02558516
0.03863476	0.05157676	0.06655886	0.04275788	0.07430963	0.05751195	0.07986849	0.06717992	0.06074057	0.05759836	0.04559166	0.1040956	0.05910681	0.07337254	0.08374407	0.03735214
0.06294439	0.0470162	0.05442944	0.06840174	0.08408831	0.03628343	0.04509701	0.07459086	0.07684918	0.04057646	0.02893179	0.1294056	0.0830329	0.05775388	0.05890819	0.05169057
