# Supplementary material for: Benchmarking and refining probability-based models for nucleosome-DNA interaction
Source: BMC Bioinformatics. 2017 Mar 7;18:157. doi: 10.1186/s12859-017-1569-0 (PMC5341481; doi:10.1186/s12859-017-1569-0)
Supplement: Additional file 3 — Trinucleotide distributions Table in tab-separated format denoting the trinucleotide probability distributions generated by our Mutation Monte Carlo simulation. (TSV 106 kb) [file 12859_2017_1569_MOESM3_ESM.tsv]

AAA	AAT	AAC	AAG	ATA	ATT	ATC	ATG	ACA	ACT	ACC	ACG	AGA	AGT	AGC	AGG	TAA	TAT	TAC	TAG	TTA	TTT	TTC	TTG	TCA	TCT	TCC	TCG	TGA	TGT	TGC	TGG	CAA	CAT	CAC	CAG	CTA	CTT	CTC	CTG	CCA	CCT	CCC	CCG	CGA	CGT	CGC	CGG	GAA	GAT
0.004923092	0.0120468	0.01330213	0.007486049	0.008458046	0.01210631	0.01435094	0.01048585	0.008775478	0.01531423	0.01037884	0.02043154	0.006609261	0.01520242	0.01482378	0.005775778	0.01136124	0.02787129	0.03073257	0.01727633	0.01133323	0.01616422	0.01919652	0.01409031	0.01249745	0.02184948	0.01483668	0.02945585	0.01239824	0.02881048	0.02793589	0.01079188	0.0100427	0.02478768	0.02727733	0.01529243	0.01228303	0.01759116	0.02093899	0.01543134	0.007821882	0.01364156	0.009182318	0.01833323	0.02094769	0.04846235	0.0469806	0.01831833	0.006089309	0.0149952
0.0119777	0.007042304	0.008185719	0.005210621	0.02879498	0.01545505	0.01440964	0.0210413	0.03532883	0.01260446	0.005430943	0.03452095	0.0200036	0.01075698	0.01242724	0.006091909	0.01550105	0.009083008	0.01055576	0.006753775	0.02153245	0.01162956	0.01080428	0.01590439	0.02861236	0.01020302	0.004387039	0.027982	0.02115572	0.01137294	0.01312951	0.006466347	0.0140349	0.008317332	0.009527953	0.006149115	0.0239992	0.01279788	0.01192479	0.01762676	0.0180285	0.006418142	0.00279788	0.01765357	0.03631623	0.01940614	0.02238994	0.01106131	0.01664806	0.009726473
0.01573627	0.02313431	0.01484798	0.004443144	0.008806281	0.01206091	0.007883588	0.005418342	0.0170192	0.007483948	0.00249925	0.01239664	0.007871387	0.00839714	0.006463246	0.002564456	0.03365137	0.04176838	0.02858216	0.007643364	0.01672307	0.01983408	0.01282218	0.01049725	0.01821772	0.01407541	0.005878388	0.01752405	0.01923192	0.03515612	0.01831443	0.009260226	0.03413571	0.05181718	0.02892819	0.007307031	0.01235724	0.01572107	0.008231723	0.00730133	0.007405841	0.00420222	0.001276828	0.005914891	0.03179118	0.04742154	0.02844784	0.0119927	0.02654435	0.04009671
0.04044444	0.04712391	0.01679898	0.00570037	0.05644964	0.05833663	0.01972547	0.02230483	0.04985839	0.01074307	0.002683368	0.02962326	0.01089719	0.009650165	0.003530753	0.001456846	0.02592829	0.01568447	0.00680288	0.003493149	0.03277128	0.01237904	0.008154815	0.01151335	0.01781188	0.005467147	0.002083708	0.01469617	0.01006521	0.01324732	0.003766277	0.003842884	0.02621322	0.02490019	0.01042734	0.004517552	0.01862646	0.01007531	0.003962296	0.00679838	0.007763276	0.001313531	0.0002977298	0.004072507	0.01985439	0.02057336	0.007493149	0.004691869	0.03116992	0.02673437
0.03647985	0.05542254	0.02390489	0.007948595	0.037971	0.05174767	0.01335984	0.01136444	0.01635554	0.006871587	0.003057906	0.01513941	0.005327333	0.007206321	0.003121212	0.0008884888	0.06986279	0.04471567	0.0240157	0.01064226	0.04892029	0.03953025	0.01411401	0.009788079	0.01468467	0.00809561	0.004481548	0.01555486	0.01291949	0.02950755	0.009475448	0.00429693	0.04308771	0.03776018	0.01736524	0.008836684	0.01152625	0.009017502	0.002068707	0.00260296	0.003691969	0.0007733773	0.0003340334	0.002340234	0.02016302	0.03122992	0.01159646	0.004943994	0.02353145	0.01974237
0.08838804	0.02565327	0.02818672	0.03073377	0.09392519	0.01932873	0.01380448	0.03058236	0.03073057	0.003942694	0.004830283	0.03368357	0.01486309	0.006188519	0.0070012	0.002563056	0.06191079	0.01616642	0.01874647	0.02067067	0.07716022	0.01530023	0.009982898	0.0190483	0.01177568	0.002560156	0.003630263	0.01638574	0.01107531	0.008422342	0.00740174	0.002740274	0.0230207	0.005725973	0.006067707	0.007718172	0.0120088	0.002332133	0.001331933	0.002865687	0.003990299	0.0005549555	0.0007712771	0.00419602	0.0189553	0.009283628	0.007983398	0.00370457	0.02343834	0.006531553
0.0570436	0.02837544	0.05728323	0.05405561	0.02657786	0.006011101	0.008054205	0.01343404	0.01392019	0.005462046	0.01616392	0.02431053	0.02759286	0.0129581	0.01957466	0.00580388	0.0670215	0.03393529	0.06576278	0.06166917	0.02391899	0.005077108	0.007040604	0.0100028	0.006031003	0.002972097	0.01009541	0.01120042	0.02408801	0.01409191	0.01952855	0.006979098	0.01839004	0.008325333	0.0160488	0.01362276	0.004405041	0.001013901	0.001171417	0.002149715	0.00249865	0.001063806	0.003319032	0.004661066	0.02618652	0.01393929	0.01982848	0.006491049	0.01456856	0.007745575
0.01529763	0.02425303	0.06155196	0.05592109	0.02945615	0.004794079	0.01725793	0.02687349	0.02572737	0.02035614	0.05538684	0.05254155	0.05015072	0.02674737	0.05326213	0.0129667	0.008255826	0.01017882	0.02489089	0.02463836	0.00649955	0.0007051705	0.003277328	0.004411041	0.002949495	0.002634563	0.00849985	0.006129513	0.01005801	0.006221522	0.01178058	0.003505951	0.00369597	0.004211721	0.01084188	0.009121112	0.004541754	0.0006673667	0.002308531	0.004613161	0.006275928	0.004353835	0.01332603	0.01272407	0.01719642	0.009208421	0.01805901	0.004821282	0.01049825	0.01286319
0.001245825	0.007148215	0.0159766	0.01337704	0.01534873	0.002459346	0.01606401	0.01763466	0.01545055	0.03058776	0.04418652	0.03867887	0.0279598	0.02623962	0.04881628	0.01371257	0.002840784	0.009782778	0.02223602	0.02239134	0.002986399	0.0002590259	0.002590359	0.002906791	0.004285529	0.006892989	0.01044714	0.01032613	0.0120282	0.01070487	0.02056496	0.006981998	0.002115312	0.008214721	0.01854615	0.01561566	0.01087459	0.001420542	0.01006331	0.01355706	0.01546285	0.02147435	0.02942524	0.03504	0.02309761	0.01950275	0.03706811	0.01125713	0.00450105	0.01608141
0.0001858186	0.002751375	0.004283828	0.003481948	0.008213721	0.00229663	0.01629743	0.01441934	0.01085679	0.03185969	0.01879768	0.03067047	0.01170407	0.02248535	0.03442804	0.01193919	0.001086209	0.01018312	0.01588069	0.01493609	0.001455446	0.0002447245	0.002454745	0.002057306	0.004954695	0.01415082	0.008830583	0.01407431	0.00730333	0.01382628	0.02080968	0.009449045	0.001083608	0.01190219	0.01874927	0.01509021	0.01687039	0.004209221	0.02986639	0.02788859	0.0159885	0.03693469	0.02042384	0.04149955	0.01664676	0.0309953	0.04567937	0.0189861	0.001684868	0.01816742
0.00007230723	0.001555356	0.001581658	0.0008311831	0.005540054	0.005125813	0.02058786	0.01175038	0.008763076	0.03031463	0.0070019	0.02062616	0.004509651	0.02064536	0.02153915	0.00880258	0.001118512	0.0139917	0.01445965	0.00929803	0.001535354	0.0008483848	0.005131713	0.002708671	0.00940424	0.03120682	0.008683768	0.02292739	0.005375938	0.02175238	0.02507091	0.01368727	0.001078608	0.01632013	0.01746885	0.01011651	0.01764546	0.01507541	0.05832263	0.03329973	0.0110368	0.03126683	0.006567657	0.02432103	0.01027523	0.04280968	0.04632753	0.02334363	0.001035904	0.01559496
0.00008920892	0.002336434	0.0006789679	0.0002007201	0.004214221	0.02252655	0.01426783	0.006453545	0.00749745	0.02962526	0.001425043	0.01048015	0.001638064	0.01825313	0.006238124	0.00290019	0.001885089	0.02231533	0.007844784	0.002845785	0.003659366	0.01038994	0.01090579	0.005153315	0.01880078	0.06912361	0.004614861	0.02787699	0.004521152	0.03916132	0.0149821	0.01012651	0.001805381	0.02858196	0.01017482	0.003517652	0.01562706	0.06821932	0.04214821	0.01985359	0.006194419	0.02060096	0.0008808881	0.007805781	0.006379038	0.06058816	0.02216122	0.01330143	0.001014701	0.01624732
0.0006958696	0.002470947	0.001485649	0.0001419142	0.007389939	0.04373747	0.01484868	0.00350495	0.006742874	0.009520652	0.0008255826	0.006662866	0.0008716872	0.004146215	0.002586459	0.0006021602	0.006542154	0.01556806	0.01009621	0.001088609	0.01760756	0.08441744	0.03623992	0.0100116	0.02311111	0.044042	0.004486949	0.02615872	0.0039979	0.02542614	0.01235414	0.004072707	0.007515352	0.02539764	0.01425933	0.001855086	0.02170027	0.1178764	0.03720722	0.009343834	0.003373637	0.003989499	0.0003372337	0.003059606	0.005916492	0.03870397	0.01887039	0.00629873	0.002588959	0.0079953
0.01059276	0.002241824	0.00420422	0.0003035304	0.02334893	0.01228233	0.0109781	0.004822582	0.01743824	0.001893789	0.0009176918	0.009956796	0.001766277	0.0004358436	0.001207121	0.00009880988	0.03834623	0.007911391	0.01542334	0.001128213	0.1514891	0.08379988	0.06935934	0.0370092	0.06445915	0.009322532	0.004734173	0.04105661	0.01462586	0.004632263	0.01045595	0.001021202	0.02794059	0.006732573	0.01162656	0.0009145915	0.03811661	0.01981148	0.01668097	0.007031703	0.00469877	0.0004416442	0.0002414241	0.002563456	0.02538754	0.007725773	0.01574877	0.001785079	0.008533453	0.001863586
0.04940194	0.02009481	0.01443274	0.001483548	0.008194519	0.004211021	0.002389539	0.003954295	0.02434453	0.0006824682	0.0004646465	0.009334633	0.001806781	0.0003232323	0.0003661366	0.00007470747	0.1374937	0.0570308	0.05178318	0.005018802	0.05963636	0.02037944	0.01425463	0.04241984	0.06208691	0.003525853	0.003965297	0.04492599	0.03293469	0.01281668	0.007765677	0.002934093	0.05444194	0.03327153	0.02068747	0.00250335	0.007057906	0.00280488	0.001320832	0.00350075	0.004560356	0.0001979198	0.0001114111	0.002556356	0.04211551	0.01252065	0.01067207	0.002690769	0.02887999	0.01375318
0.0950448	0.1295565	0.03713141	0.008484948	0.0539976	0.03645065	0.0159601	0.01774197	0.06176138	0.001456646	0.0007975798	0.02871947	0.005211821	0.002758976	0.001362336	0.0003423342	0.02820072	0.04111021	0.008631563	0.003988999	0.01586129	0.006384438	0.00270287	0.005181218	0.007078008	0.001278328	0.0008517852	0.01025723	0.007540254	0.03579278	0.005981598	0.003763976	0.03341534	0.05941994	0.01321492	0.007043104	0.00280488	0.0009872987	0.0002252225	0.001206121	0.002960296	0.0001024102	0.00004810481	0.001823182	0.02056186	0.03188969	0.008216222	0.004388439	0.02639644	0.04448015
0.05365517	0.07560996	0.03028543	0.02350675	0.1599618	0.05784568	0.02243474	0.03432453	0.02767027	0.00319582	0.003118412	0.03147755	0.006959396	0.008458946	0.004654565	0.00129953	0.03469287	0.02740974	0.0130408	0.009654165	0.03193959	0.01135234	0.004336634	0.004180018	0.008017902	0.001245025	0.001490449	0.01007971	0.00670467	0.01335464	0.006592159	0.001420642	0.03566567	0.02485409	0.01175608	0.01012691	0.002385639	0.0006759676	0.0001788179	0.0004050405	0.0009186919	0.0001028103	0.0001037104	0.0009135914	0.01653885	0.01977078	0.008685069	0.003349335	0.01352915	0.01381888
0.07285629	0.01213891	0.02148995	0.03105771	0.09266747	0.01110841	0.00909991	0.02881688	0.02185199	0.001759676	0.007832783	0.02886739	0.02969477	0.006461446	0.009075008	0.002235724	0.1228643	0.02326473	0.03773907	0.05627593	0.05838934	0.006589159	0.005442844	0.01441714	0.009418242	0.001079908	0.005626163	0.01428353	0.0259674	0.007711071	0.009748475	0.003106111	0.02356746	0.003813181	0.006460346	0.00849605	0.003771977	0.0004308431	0.0003159316	0.001089809	0.002043404	0.0001889189	0.0008478848	0.002953195	0.02983698	0.007730673	0.01015042	0.002881488	0.01763596	0.003317532
0.03136324	0.02320482	0.07627263	0.1060833	0.02441954	0.001458646	0.004606961	0.0120492	0.01789079	0.004275128	0.0209619	0.02790059	0.05076068	0.01329633	0.03214221	0.007382538	0.03209721	0.01848125	0.05182058	0.08244874	0.01393109	0.0006050605	0.002180818	0.00480188	0.003686969	0.001209721	0.006644164	0.006206921	0.02285969	0.007563656	0.01751055	0.004720972	0.00730093	0.003856886	0.01306581	0.01677498	0.002246525	0.0001282128	0.0003185319	0.001161316	0.004455546	0.0009386939	0.005089209	0.006975198	0.02638964	0.007706971	0.01723272	0.004390139	0.01587079	0.008686769
0.001756576	0.00890399	0.03747125	0.03850035	0.02923582	0.000990099	0.01139304	0.01261076	0.01939674	0.02528843	0.07742754	0.04680138	0.07693149	0.03753415	0.1029071	0.02524862	0.002056106	0.00569757	0.01979498	0.02671157	0.001866087	0.00003180318	0.0004808481	0.0005748575	0.001270927	0.001476548	0.003883188	0.00279598	0.00760246	0.003947695	0.009639664	0.002830283	0.001091409	0.003536354	0.01388259	0.01440444	0.004944094	0.0001268127	0.001351735	0.002047505	0.00740044	0.006250625	0.01510451	0.01420622	0.018031	0.008352535	0.02013401	0.005579258	0.003793579	0.01113921
0.00003860386	0.001419542	0.003819682	0.003419842	0.01278518	0.0004237424	0.009245025	0.006823182	0.008065407	0.03732323	0.03791759	0.03150205	0.02226723	0.02930683	0.05715382	0.01681708	0.0004574457	0.008021402	0.0210019	0.02273557	0.0008365837	0.00001470147	0.000479948	0.0003419342	0.001339434	0.005955696	0.006229523	0.005128513	0.00419742	0.005485749	0.009428543	0.003547955	0.0002455246	0.005891789	0.01566287	0.01453805	0.02076218	0.0006143614	0.01194989	0.009812681	0.01256526	0.03969607	0.03587419	0.04009901	0.01635614	0.02005551	0.03361886	0.0129904	0.000880488	0.01736034
0.00000380038	0.0003822382	0.0007544754	0.0004815482	0.008015202	0.0005946595	0.01553035	0.008552855	0.005762476	0.03740124	0.01586389	0.02745035	0.006262026	0.02334663	0.04129073	0.01438174	0.0003166317	0.0119879	0.02368037	0.02055906	0.0005308531	0.00002010201	0.0008832883	0.0004244424	0.002370737	0.01546605	0.00820332	0.01166097	0.002418542	0.006793179	0.01468317	0.006314231	0.0001275128	0.006035104	0.01530123	0.01052635	0.03543754	0.002281828	0.0600379	0.03061516	0.01037744	0.05084268	0.0210173	0.04460186	0.009533053	0.02619392	0.05433923	0.02410871	0.0002153215	0.01071597
0.00000160016	0.000380038	0.0002228223	0.00005880588	0.00159966	0.004830583	0.01841994	0.004271027	0.001483148	0.04869397	0.004055706	0.007771277	0.0005346535	0.02380858	0.01872867	0.004928293	0.000220422	0.03136064	0.02278168	0.005124312	0.0002858286	0.0004977498	0.002575958	0.0006551655	0.002064006	0.08333493	0.008481448	0.01222492	0.0005873587	0.02986599	0.01884958	0.006708271	0.00006270627	0.01423132	0.009225923	0.002256526	0.008141914	0.03028803	0.09750885	0.01835074	0.001742874	0.05455796	0.004039704	0.008444044	0.001182918	0.06448215	0.0399947	0.0129511	0.00005760576	0.01181638
0.00002790279	0.0001542154	0.000120412	0.00003980398	0.008707971	0.01835174	0.02005021	0.01067847	0.01031763	0.0119654	0.0006773677	0.01685579	0.0007052705	0.003125113	0.003857086	0.001322032	0.001105711	0.005778378	0.005590659	0.001213321	0.007506951	0.01431573	0.01452055	0.01043574	0.03554815	0.05787399	0.003177918	0.06363176	0.001927993	0.01405941	0.01278828	0.004585659	0.0005359536	0.00370177	0.002825383	0.0007574757	0.04061356	0.09842934	0.102366	0.04837364	0.006972997	0.007231423	0.0004008401	0.01087749	0.002719072	0.01763406	0.01614071	0.006313031	0.0002250225	0.001276328
0.000420242	0.001117812	0.0002937294	0.00006280628	0.002110411	0.006846285	0.001466747	0.0004872487	0.002631363	0.003675468	0.00007930793	0.003270827	0.0002643264	0.001509251	0.0003170317	0.0001668167	0.02219912	0.04259926	0.01131653	0.001981698	0.05482258	0.09430933	0.02062496	0.008054905	0.03317032	0.0970379	0.00230063	0.05262216	0.008867087	0.06962756	0.010956	0.007632263	0.02014381	0.04327673	0.01015582	0.001372037	0.02547205	0.06905251	0.01209111	0.004470847	0.001327433	0.002722772	0.00005640564	0.001918792	0.01494389	0.08963766	0.01651035	0.009042904	0.001724572	0.00490379
0.0200015	0.02124952	0.002924892	0.0003118312	0.0369637	0.05048935	0.003529053	0.0009154915	0.008665267	0.005040804	0.000120412	0.008979998	0.0008048805	0.002558156	0.0002026203	0.00004940494	0.04533243	0.0400093	0.005855386	0.0008639864	0.1042984	0.08522862	0.007450745	0.001659366	0.008647265	0.01327383	0.0005316532	0.01754425	0.00180268	0.01190939	0.0009559956	0.0003154315	0.01875478	0.02429573	0.004329233	0.0004128413	0.06076188	0.05686729	0.00409801	0.00140054	0.0008775878	0.0007085709	0.00001420142	0.001211421	0.01606671	0.04822972	0.005142914	0.001684368	0.01009161	0.01467747
0.06278868	0.02252115	0.006091309	0.002779178	0.08239784	0.01511141	0.001147615	0.001575158	0.003886589	0.0007024702	0.0001365137	0.009829883	0.0007578758	0.0008336834	0.00009570957	0.00002570257	0.2042994	0.05233703	0.01364126	0.008923892	0.2513878	0.023982	0.002231023	0.003165017	0.004211321	0.0007460746	0.0002537254	0.01469257	0.002348235	0.002592659	0.0003873387	0.000129613	0.01917622	0.006138714	0.002327533	0.001029903	0.02349265	0.003143914	0.0002178218	0.0003774377	0.0002061206	0.00003570357	0.00000630063	0.000619962	0.02053475	0.01486589	0.002757776	0.001015102	0.01758826	0.005085709
0.04442484	0.09754315	0.1281433	0.03374127	0.05128093	0.02642754	0.005527253	0.002846885	0.002151315	0.001477148	0.005966997	0.01388749	0.002085809	0.006431243	0.004658166	0.0002128213	0.08361026	0.1200852	0.1615107	0.05323762	0.03487199	0.01436004	0.002174917	0.001073407	0.000210021	0.0002132213	0.00159736	0.002325333	0.000550455	0.003466647	0.002334233	0.00008070807	0.001669067	0.003132813	0.003957396	0.00170397	0.001247825	0.0004049405	0.0000480048	0.00005080508	0.00003930393	0.00001990199	0.0001039104	0.0003078308	0.005137714	0.01419072	0.01019782	0.0005832583	0.005220622	0.007985599
0.03337014	0.005822782	0.04748955	0.04824232	0.1602816	0.002971297	0.0149561	0.05053775	0.06987839	0.003883988	0.07871737	0.1495978	0.04858016	0.005565657	0.03561306	0.002340334	0.033955	0.00359846	0.02885299	0.03264046	0.03471767	0.0006278628	0.002677168	0.00880128	0.001538554	0.0001068107	0.002644864	0.004366437	0.002076208	0.0004142414	0.002182018	0.000129513	0.0007276728	0.0001314131	0.0009255926	0.0009245925	0.001423542	0.00003580358	0.0001172117	0.0003036304	0.001892289	0.0001130113	0.002794679	0.003785779	0.009916692	0.00129583	0.006782578	0.0005221522	0.00230153	0.000379738
0.001093709	0.00639764	0.0250236	0.03783938	0.004484248	0.0001556156	0.002281628	0.003010901	0.009248425	0.007890389	0.03639124	0.02641594	0.02673757	0.01070617	0.03623142	0.01085199	0.004206221	0.0239699	0.08221432	0.1034539	0.001934293	0.00006970697	0.001030703	0.0009733973	0.001236024	0.001905891	0.01194169	0.00409641	0.01777158	0.009485049	0.02830193	0.009427843	0.001489649	0.008649465	0.0330014	0.03384798	0.001916692	0.0000930093	0.001021002	0.00130353	0.00770447	0.0090026	0.04884678	0.02361776	0.04886179	0.02389249	0.07070477	0.0229553	0.0010012	0.00579668
0.00002540254	0.001289929	0.003121212	0.003354235	0.01458246	0.0005156516	0.01631153	0.01340404	0.01232623	0.04365347	0.04917752	0.05625673	0.02908941	0.0459805	0.0939741	0.03925213	0.00008550855	0.002182018	0.004575458	0.005155716	0.0001844184	0.00000270027	0.0001370137	0.00009730973	0.0004089409	0.001585259	0.002207221	0.001780878	0.001032103	0.001539254	0.003124112	0.00149915	0.0001271127	0.003953195	0.01073987	0.008034403	0.008628463	0.0002910291	0.007730873	0.007522252	0.01128243	0.02973987	0.03649815	0.04115832	0.0109518	0.01454985	0.02921532	0.01272387	0.0005520552	0.01508971
0.00000210021	0.0002091209	0.0004205421	0.0001583158	0.003515352	0.0003847385	0.01280418	0.005810581	0.002842884	0.02427333	0.0130277	0.01621662	0.002650965	0.0159697	0.02971717	0.0089959	0.0001770177	0.008787579	0.0179992	0.01219202	0.0002261226	0.00000810081	0.0007018702	0.0003452345	0.00210191	0.01427073	0.009337134	0.01391879	0.001663066	0.007191319	0.01570767	0.009248025	0.0001270127	0.007854985	0.01767407	0.008014901	0.02013821	0.001512651	0.06119272	0.03253445	0.01023032	0.04573337	0.02405961	0.05355336	0.007751075	0.03291849	0.06539154	0.03387749	0.0002079208	0.01261196
0.0000120012	0.0002970297	0.0001010101	0.0001040104	0.007173917	0.002845085	0.008687069	0.01075758	0.007553555	0.02934233	0.001683668	0.02165467	0.002208121	0.01214961	0.007050505	0.01036224	0.001335034	0.01579528	0.007835584	0.00739504	0.000849985	0.0001643164	0.0009817982	0.001076208	0.01168937	0.05605471	0.004309231	0.04225383	0.002834683	0.02086639	0.009992399	0.02711421	0.0005628563	0.01317352	0.004888689	0.004709571	0.03506441	0.01633953	0.05041344	0.04393359	0.01020072	0.03858606	0.002233423	0.02731973	0.006514451	0.05148755	0.0230203	0.04682548	0.0004081408	0.008841084
0.0008448845	0.0009588959	0.0003517352	0.0001625163	0.03357586	0.001726473	0.0007958796	0.002008701	0.004218022	0.005125913	0.0001136114	0.006649965	0.001731773	0.00540494	0.002162616	0.005361136	0.02146425	0.02307591	0.01127853	0.003221722	0.0230438	0.001351735	0.0005949595	0.001467147	0.01732933	0.03271027	0.0007781778	0.03082838	0.006711871	0.03852685	0.01135064	0.0270339	0.01393829	0.02015982	0.00769777	0.002871187	0.1754312	0.01170257	0.005040904	0.00980348	0.003576358	0.004049205	0.00009780978	0.00530153	0.01308171	0.05974877	0.0169882	0.04777588	0.005519252	0.006764676
0.0010034	0.03977558	0.0009554955	0.00003220322	0.0199565	0.03011241	0.000529953	0.000360436	0.0003151315	0.02045285	0.0001094109	0.001243724	0.00004760476	0.006981698	0.0000790079	0.00001530153	0.008066607	0.3096345	0.00859596	0.0003082308	0.01192529	0.008333333	0.0002331233	0.0001466147	0.0001078108	0.00779608	0.00007890789	0.0008242824	0.0001425143	0.0190351	0.0002550255	0.00007660766	0.0007207721	0.03592299	0.0009688969	0.0000260026	0.02471827	0.03570377	0.0006044604	0.0004783478	0.00001920192	0.001274827	0.00000710071	0.0001145115	0.0005233523	0.061014	0.0007686769	0.0001893189	0.0007981798	0.03473727
0.0002426243	0.009338734	0.0009822982	0.00002530253	0.06923322	0.3062466	0.02431443	0.02027603	0.0008776878	0.004109711	0.0006169617	0.005585959	0.00001780178	0.0003390339	0.00002820282	0.00000140014	0.006468947	0.08832473	0.01210681	0.0005319532	0.03840304	0.1037139	0.01255676	0.008053505	0.00007260726	0.001079808	0.0002144214	0.00130083	0.00005910591	0.001737174	0.0001455146	0.00000730073	0.00001960196	0.0009085909	0.0001115112	0.00000310031	0.01089289	0.04882678	0.004542554	0.004379838	0.00001650165	0.0001319132	0.00001580158	0.0002485249	0.0001550155	0.004056606	0.0003069307	0.00001570157	0.00005170517	0.001434943
0.002241424	0.003423042	0.0008682868	0.000250125	0.01861846	0.03812341	0.01145555	0.03180958	0.003940494	0.0005047505	0.0002456246	0.008615262	0.000350235	0.0001385139	0.00006550655	0.00000790079	0.09759926	0.02969247	0.01476898	0.005381538	0.1522376	0.2149895	0.07514701	0.1731545	0.008179818	0.002142714	0.001809081	0.03838684	0.0199575	0.01582968	0.005050605	0.000739674	0.0007753775	0.0002372237	0.0000950095	0.00003950395	0.001407541	0.001642164	0.0005026503	0.002716672	0.000289529	0.00001240124	0.00000460046	0.0006687669	0.005451845	0.002055706	0.0007757776	0.0001027103	0.0001339134	0.0001076108
0.0839644	0.004180818	0.004936694	0.007668067	0.01318242	0.00289759	0.003588859	0.01379148	0.00620322	0.00007750775	0.0001453145	0.009328033	0.004930193	0.0002120212	0.0004541454	0.00008210821	0.14978	0.004533653	0.006568457	0.01261816	0.1117522	0.02042654	0.01861216	0.1061809	0.02541384	0.0006985699	0.001609161	0.05991159	0.1633439	0.016991	0.02554525	0.004494949	0.01084098	0.0003729373	0.0004168417	0.0008746875	0.001216122	0.0002236224	0.0001672167	0.001066107	0.0007531753	0.0000110011	0.00002240224	0.001279628	0.04054705	0.00290159	0.003711071	0.0009205921	0.02167117	0.001138114
0.1486791	0.01710921	0.05068367	0.04978458	0.003167317	0.000689669	0.001142414	0.005226123	0.002869487	0.0002728273	0.001794579	0.008133313	0.01444814	0.002043604	0.006042204	0.000449845	0.07468517	0.008848785	0.02508951	0.02584048	0.008853885	0.001926993	0.002780478	0.01146495	0.004612761	0.0006752675	0.004663066	0.01354305	0.07358746	0.01484968	0.03582788	0.003883488	0.02079728	0.002128513	0.005771477	0.005473947	0.0002741274	0.00006110611	0.000080008	0.0004061406	0.0003820382	0.00004340434	0.0002664266	0.001162416	0.04434313	0.008069607	0.02012021	0.001966897	0.1157073	0.01439354
0.04810351	0.03886429	0.1293024	0.1435986	0.008971397	0.001069407	0.007977498	0.02446175	0.02815442	0.006323232	0.02370707	0.06333723	0.05745395	0.01128553	0.04737964	0.00449525	0.003473747	0.001941694	0.00639784	0.007440444	0.001276228	0.00007980798	0.0007343734	0.002021902	0.001339134	0.0004383438	0.00160226	0.002918492	0.01176858	0.00319902	0.01007141	0.00149975	0.002911391	0.001538554	0.005170117	0.005179818	0.0004359436	0.00004320432	0.0002755276	0.00110091	0.002646165	0.0005736574	0.002365637	0.005985799	0.01848925	0.004505551	0.0150252	0.001927693	0.02429263	0.01471047
0.00190199	0.01105401	0.02832933	0.03749595	0.01293639	0.001219422	0.01774327	0.02515592	0.03526723	0.02776118	0.03484818	0.09010491	0.05525333	0.03362246	0.09584508	0.02121152	0.0008553855	0.001947495	0.005856286	0.008484748	0.0005637564	0.00002360236	0.0005368537	0.0007212721	0.003028903	0.001567557	0.001953495	0.006891089	0.01207291	0.006178018	0.01824532	0.004960096	0.002064706	0.006065607	0.01668627	0.02077548	0.003054505	0.0001691169	0.003185419	0.005173017	0.01127683	0.004220022	0.005309731	0.02227683	0.03124522	0.01545065	0.04461256	0.01127913	0.004366937	0.0120243
0.00009570957	0.001518052	0.003175918	0.00439934	0.004908991	0.0009865987	0.01413081	0.01106501	0.01277978	0.0180196	0.008949995	0.04387279	0.01240204	0.02363726	0.05088739	0.02159506	0.0003786379	0.003242124	0.007173017	0.01033113	0.0003280328	0.00003960396	0.0007769777	0.0006080608	0.004148315	0.005655166	0.002952395	0.01438474	0.00460386	0.008614061	0.01643794	0.01033813	0.001008701	0.01124282	0.02268327	0.03057166	0.007854985	0.001333433	0.01852135	0.01533463	0.01037814	0.009465047	0.004648565	0.03010661	0.01940064	0.03450585	0.06388469	0.03850305	0.00169857	0.01728023
0.00004850485	0.001208321	0.001032603	0.0008921892	0.004120212	0.003984698	0.01665947	0.008518852	0.01050765	0.02562006	0.002960796	0.02889029	0.005673267	0.03643084	0.02942574	0.02106001	0.0007087709	0.007344434	0.006621962	0.007381638	0.0006378638	0.0002843284	0.002239824	0.001014901	0.009118412	0.01977708	0.003329633	0.02627653	0.003130313	0.01457256	0.01447385	0.01524302	0.001252025	0.01687999	0.01773587	0.01694019	0.01071267	0.007675968	0.03363146	0.01719372	0.006320132	0.01168797	0.001211121	0.01563606	0.01159076	0.05582318	0.05348125	0.05018212	0.001043404	0.01437074
0.0001244124	0.00190219	0.0008615862	0.0001645165	0.003421842	0.02262116	0.01154735	0.002213121	0.004438444	0.02550845	0.001293429	0.007264426	0.001452745	0.02366017	0.009511751	0.003281328	0.00169817	0.01478328	0.007609761	0.00139824	0.002246425	0.00969787	0.0069995	0.001454545	0.0090036	0.06058936	0.003766277	0.01653435	0.001411641	0.03012141	0.009475448	0.004647465	0.002225023	0.03077308	0.01328583	0.003002	0.009945995	0.06635074	0.03039814	0.005591559	0.002013101	0.01006851	0.0005056506	0.002978698	0.004228723	0.08825863	0.02761226	0.01359296	0.001289829	0.01586899
0.002113711	0.002484348	0.0005973597	0.0001420142	0.02235474	0.03491119	0.003412441	0.002649165	0.01150285	0.008912491	0.0002262226	0.007982198	0.001315432	0.003338034	0.0008338834	0.000320232	0.01092579	0.01215482	0.003238924	0.0006793679	0.06091399	0.09936654	0.009131813	0.008108111	0.0309874	0.03211221	0.0008733873	0.02384418	0.002930193	0.0109504	0.002132713	0.0008762876	0.00969927	0.01443594	0.003166917	0.0007364736	0.0620067	0.1018638	0.009488549	0.006714271	0.004351035	0.003013301	0.00008070807	0.002890089	0.008910491	0.03110221	0.005587459	0.002756476	0.004422042	0.00539754
0.01493669	0.01018722	0.001745575	0.0002913291	0.01452065	0.01839364	0.001026903	0.0005314531	0.003549555	0.00189529	0.00007810781	0.002822782	0.0005339534	0.001114211	0.0001282128	0.00005120512	0.1286182	0.07028893	0.01380848	0.002550455	0.1682466	0.1669409	0.01115762	0.006221122	0.008960796	0.009838084	0.0006661666	0.01344534	0.005092709	0.01813251	0.001729373	0.0008622862	0.03946715	0.02857016	0.005433543	0.0007452745	0.03410751	0.03183378	0.001735674	0.001094209	0.000629763	0.0005027503	0.00002020202	0.0007050705	0.01464676	0.03388779	0.004046805	0.001843984	0.01041964	0.009275728
0.1364181	0.04230153	0.009975198	0.004746775	0.0809868	0.03106821	0.002142614	0.004124412	0.01040914	0.0009977998	0.0002169217	0.01047495	0.002309531	0.001220722	0.000169717	0.00005650565	0.178797	0.04463446	0.01208541	0.008720272	0.1871689	0.04829963	0.004960596	0.01005081	0.003832283	0.001062406	0.000519652	0.01012901	0.003180818	0.004471247	0.0007346735	0.0003309331	0.01130753	0.004345435	0.00159666	0.0007915792	0.01228793	0.002730573	0.000220422	0.0006619662	0.000339534	0.00003640364	0.00000960096	0.0005013501	0.01126853	0.007325833	0.001574457	0.0006143614	0.01573307	0.005013901
0.1235885	0.1035079	0.08256766	0.03259176	0.0549582	0.02829493	0.006025203	0.007017002	0.008040504	0.001720872	0.003346635	0.01155286	0.006631063	0.004819982	0.0030037	0.0002961296	0.1547811	0.07064996	0.06156566	0.03439964	0.06162196	0.02535334	0.00369847	0.004132013	0.001435744	0.0007570757	0.002210221	0.003656166	0.003949695	0.008937794	0.003417942	0.0003960396	0.009017502	0.003323232	0.002810481	0.002109011	0.001734773	0.0004307431	0.00005890589	0.0001854185	0.0002773277	0.00003870387	0.0001083108	0.00040034	0.01106101	0.008189919	0.004471747	0.0006255626	0.009780778	0.00429883
0.1554198	0.01454945	0.03071237	0.09648615	0.1408947	0.002348235	0.005080008	0.03345695	0.08669927	0.002206921	0.00830273	0.05265037	0.05432073	0.004366337	0.00879988	0.003594059	0.07661356	0.004384738	0.00969887	0.03593749	0.04709411	0.0005552555	0.00110071	0.00880228	0.005241124	0.0001733173	0.0007784778	0.004083508	0.00889849	0.001167017	0.001889489	0.0006870687	0.006264826	0.0004259426	0.0008543854	0.002879988	0.00220162	0.00003720372	0.00005970597	0.0003659366	0.003556556	0.00009370937	0.0004108411	0.002036304	0.01310941	0.001135714	0.001885089	0.0008468847	0.01351615	0.001006101
0.01639834	0.02842764	0.05508651	0.1519019	0.01516002	0.0004079408	0.002228723	0.002569557	0.01036654	0.006206021	0.01359026	0.01310821	0.0559657	0.02567247	0.03070597	0.02870077	0.01612161	0.02529043	0.05038034	0.1161472	0.002383038	0.00007220722	0.0004319432	0.0003180318	0.001019802	0.001012201	0.003107811	0.001549755	0.01528753	0.008836884	0.01124222	0.0109805	0.008567957	0.0120403	0.02778198	0.05307321	0.001942494	0.00006820682	0.0003115312	0.0003245325	0.001981398	0.001487849	0.004053805	0.002742174	0.02233233	0.01185529	0.0149957	0.01373177	0.004932493	0.008891089
0.0006123612	0.004988499	0.01758216	0.02283738	0.0499709	0.00109761	0.01637894	0.00720202	0.01331403	0.04118222	0.06331803	0.03259326	0.08657046	0.07558346	0.1255254	0.07990699	0.0005627563	0.002931393	0.008886889	0.01220932	0.0004809481	0.00000650065	0.0001225123	0.00004860486	0.0002965297	0.0008885889	0.001829683	0.0007266727	0.0008727873	0.0008272827	0.00140014	0.0008531853	0.00030033	0.001780878	0.007186219	0.00669717	0.007626363	0.0001561156	0.001925993	0.001247025	0.002634463	0.006859686	0.009959896	0.005623662	0.005145815	0.004358536	0.007205621	0.00420132	0.0020014	0.01082028
0.0000180018	0.0006384638	0.001575358	0.001245025	0.01176668	0.0004338434	0.006530353	0.001790179	0.002770677	0.03065677	0.02631963	0.009107111	0.01370867	0.02723162	0.03233243	0.01610241	0.0008430843	0.01574907	0.03638014	0.03756826	0.00120182	0.00002110211	0.0004991499	0.0001473147	0.001264326	0.01179058	0.01050695	0.004150515	0.002084308	0.004081008	0.004608361	0.00269537	0.0001575158	0.003625863	0.01014091	0.007315132	0.03945755	0.001113211	0.01856186	0.006080208	0.005959096	0.04559556	0.03169587	0.01683388	0.008309431	0.01520592	0.01710491	0.01008701	0.001019502	0.01929603
0.00000630063	0.0002837284	0.001348635	0.0003994399	0.01309371	0.0005819582	0.02073637	0.00489739	0.004138114	0.03427373	0.04107591	0.01536214	0.007608161	0.01790439	0.0489889	0.01264226	0.0006278628	0.01361216	0.06158536	0.02687579	0.001277528	0.00002830283	0.001877688	0.0003722372	0.002084708	0.01715392	0.02612781	0.008319232	0.001750975	0.003111611	0.0109871	0.003432143	0.00006540654	0.001734373	0.01172367	0.003512051	0.05520272	0.002140314	0.07901	0.01767767	0.00610411	0.04460016	0.0520291	0.02256196	0.004836384	0.0089993	0.02930863	0.00879728	0.0002023202	0.005877188
0.00000030003	0.0006607661	0.0002137214	0.00002710271	0.001077108	0.006050505	0.01229773	0.002082108	0.000469847	0.09047585	0.006861486	0.002816982	0.0002233223	0.02794409	0.01011331	0.001594559	0.0001161116	0.06417522	0.0260177	0.003206021	0.0002547255	0.0008154815	0.002414741	0.0004018402	0.000569557	0.1243396	0.01190749	0.003836384	0.0001846185	0.0240457	0.007662266	0.001619762	0.00001570157	0.01105301	0.004316332	0.000549655	0.005807981	0.04072627	0.07155536	0.009841684	0.0007275728	0.1449016	0.009441744	0.004033303	0.0003157316	0.04375278	0.01315142	0.002472247	0.00001720172	0.01326743
0.00001620162	0.0001007101	0.00002190219	0.00001050105	0.01589919	0.0479934	0.01241634	0.01284748	0.009861186	0.01606651	0.000269727	0.008942194	0.0004644464	0.002354935	0.001041604	0.0003847385	0.0009064906	0.005829883	0.001746575	0.0004320432	0.01133143	0.03036134	0.00729623	0.01031873	0.02531653	0.05641984	0.0009010901	0.02515302	0.001125513	0.0109933	0.003153615	0.001331833	0.0001927193	0.001565857	0.0003884388	0.0001135114	0.07455656	0.265648	0.06655046	0.05717682	0.01105121	0.01515452	0.0002488249	0.009328933	0.001075508	0.008764576	0.002744174	0.001152815	0.00009670967	0.0006006601
0.0001724172	0.0009948995	0.00004060406	0.00000420042	0.0008838884	0.006985099	0.0001740174	0.00005410541	0.0005129513	0.00149645	0.0000040004	0.000320332	0.00003240324	0.000540454	0.00001690169	0.00000990099	0.0270056	0.09043954	0.004642064	0.0003173317	0.08343014	0.3100635	0.009883988	0.003371037	0.01433053	0.07537664	0.000220322	0.01168397	0.003852085	0.09033713	0.00279538	0.001625063	0.01065747	0.04360316	0.00180458	0.0001079108	0.01626143	0.08763106	0.00179658	0.0007054705	0.0002858286	0.00120092	0.0000020002	0.000209921	0.002618262	0.04773737	0.00170357	0.0007380738	0.0005072507	0.002870987
0.01818732	0.01964306	0.0004893489	0.0000230023	0.05664846	0.08046285	0.0005315532	0.0002657266	0.002966997	0.001633563	0.00000480048	0.001981698	0.00006760676	0.0003656366	0.0000040004	0.00000090009	0.05836104	0.04350425	0.001586259	0.0001811181	0.3139013	0.1088251	0.001984398	0.002173117	0.002538654	0.003331833	0.00003820382	0.006459146	0.0004277428	0.003771677	0.00007610761	0.00002780278	0.006553355	0.009659966	0.000459546	0.00002670267	0.04833273	0.03483578	0.0003807381	0.0002938294	0.00007180718	0.00006940694	0.00000010001	0.00009790979	0.002413141	0.01034983	0.0003280328	0.00007120712	0.002337334	0.004284828
0.03646505	0.04077368	0.007549455	0.0006508651	0.04936184	0.02647175	0.0008543854	0.0004041404	0.0005353535	0.0001584158	0.00003850385	0.001883688	0.00004860486	0.0001688169	0.0000160016	0.00000070007	0.2010003	0.2311835	0.05222772	0.006246825	0.1998061	0.09040844	0.002368037	0.0008676868	0.0002728273	0.0002488249	0.0001717172	0.00260146	0.0001835184	0.002579658	0.0002594259	0.00000930093	0.003468347	0.002976698	0.0006922692	0.0001079108	0.004885589	0.001390339	0.00003820382	0.00003560356	0.00000680068	0.00000130013	0.00000140014	0.00003980398	0.002311031	0.006868487	0.0009542954	0.00006080608	0.001927293	0.001345035
0.152488	0.02074187	0.04688409	0.02274697	0.1975547	0.02665097	0.01713341	0.03493989	0.009953595	0.000690369	0.003915692	0.04614161	0.003141314	0.001292329	0.002524852	0.00008880888	0.1794748	0.01720662	0.03884998	0.02956516	0.09870437	0.01009211	0.004173517	0.01021452	0.0003531353	0.00003210321	0.0002747275	0.002749575	0.0005475548	0.000340334	0.0005377538	0.00001920192	0.0006508651	0.00005720572	0.0001116112	0.00008480848	0.0003453345	0.00002630263	0.00001390139	0.0000370037	0.00002820282	0.00000160016	0.00001270127	0.0001752175	0.002839984	0.0007683768	0.001181718	0.00007530753	0.001919392	0.0001639164
0.09218982	0.03027743	0.1204378	0.09162806	0.009649565	0.002786579	0.006584358	0.01914911	0.01082618	0.002545355	0.01946535	0.05328883	0.02491759	0.005659766	0.02055546	0.00149525	0.08020872	0.02967617	0.1073491	0.08652265	0.01164826	0.003064606	0.006708471	0.01607501	0.002105711	0.0008210821	0.007284528	0.01145345	0.01926693	0.006257526	0.01918572	0.001920092	0.003084308	0.001038004	0.003750175	0.002648565	0.0001962196	0.00006040604	0.0001129113	0.0003621362	0.0004593459	0.0001359136	0.001081608	0.002594259	0.0220133	0.006339134	0.01983548	0.001854985	0.00179908	0.0006321632
0.007493249	0.01974687	0.08183038	0.06821142	0.008926993	0.001665967	0.01631073	0.03472007	0.03105431	0.01710291	0.06262046	0.1230836	0.05915462	0.02185919	0.09273377	0.008873387	0.001654565	0.002537754	0.009448545	0.008562756	0.00130373	0.0001357136	0.001546055	0.00309851	0.001541254	0.001214521	0.004994899	0.006084708	0.01143584	0.004911491	0.01807451	0.002261026	0.001052705	0.001682468	0.006391139	0.004830583	0.0005465547	0.00008830883	0.0007883788	0.002244824	0.004174617	0.001789079	0.007311931	0.01569027	0.0240478	0.008622662	0.03333583	0.003723472	0.004611561	0.007839484
0.000130213	0.002270127	0.007192019	0.005219722	0.003418442	0.000689669	0.01322922	0.01446925	0.01151945	0.02436914	0.03054345	0.06136164	0.01459806	0.01869987	0.06228863	0.009727873	0.0002746275	0.001720972	0.006220322	0.005808481	0.0003346335	0.00003170317	0.0009773977	0.001056906	0.002627863	0.003468147	0.004717772	0.01240074	0.008047505	0.008223722	0.02747105	0.006267727	0.0007629763	0.006775178	0.02050835	0.01607681	0.003230423	0.0004829483	0.009558656	0.01209271	0.01416232	0.01168817	0.01552225	0.05266837	0.03088099	0.02908031	0.09324712	0.01957576	0.001793579	0.01484098
0.00001870187	0.0009083908	0.0009934993	0.001040804	0.00149605	0.001136314	0.01187649	0.01109841	0.007541854	0.02370707	0.004828883	0.04292899	0.004272027	0.02032663	0.02780438	0.009525153	0.0001450145	0.002841884	0.003363936	0.004475148	0.0001639164	0.00005770577	0.000919592	0.00080008	0.003742174	0.009879888	0.002762776	0.02142174	0.003554655	0.01135544	0.0189571	0.01105141	0.0004614461	0.01219662	0.01522532	0.01642844	0.00529773	0.002758276	0.02933863	0.027015	0.01073557	0.01982728	0.004034203	0.0490419	0.016987	0.05482528	0.08386289	0.04378798	0.0006224622	0.01559626
0.00002010201	0.000439844	0.000620362	0.0001673167	0.001278328	0.004762576	0.02117642	0.004325833	0.004809381	0.01481188	0.002217922	0.01678188	0.001560056	0.01144334	0.02426393	0.005688469	0.0003537354	0.003032903	0.006208821	0.00149875	0.0003223322	0.0007580758	0.00449835	0.001013801	0.007251325	0.02768997	0.004974197	0.0290318	0.001863086	0.02062496	0.0300115	0.0109962	0.0008232823	0.01440124	0.02034653	0.00569637	0.004530953	0.02027293	0.07450985	0.01236544	0.003769877	0.009461246	0.001437144	0.01124802	0.006222522	0.07336654	0.1003232	0.03381868	0.0006007601	0.009774177
0.001040004	0.0003362336	0.0002820282	0.000139614	0.01523072	0.004929393	0.003115412	0.004372637	0.01940774	0.003167917	0.0001348135	0.01829643	0.004189619	0.002375638	0.002580258	0.001576458	0.005913691	0.001682868	0.001792779	0.0005990599	0.02282748	0.007430643	0.004327333	0.007194219	0.07181408	0.01723602	0.000759576	0.07552485	0.00919882	0.009141514	0.007689469	0.004541954	0.01662986	0.007016702	0.005547955	0.002350435	0.06249055	0.02349305	0.01423522	0.01576068	0.009190919	0.001387939	0.00006350635	0.008082108	0.03625113	0.03414141	0.02539604	0.01873457	0.006707371	0.002573557
0.007361536	0.01975848	0.002916792	0.0002541254	0.003676368	0.006981798	0.0006946695	0.0002565257	0.001526153	0.005345635	0.0001410141	0.002859686	0.000370137	0.003072707	0.0003238324	0.0001028103	0.0449718	0.1033738	0.01755796	0.001481348	0.02510541	0.03041954	0.003612961	0.00140444	0.003145615	0.02110851	0.0009673967	0.01106291	0.003444144	0.03744874	0.003818782	0.001354435	0.03929803	0.126691	0.01891539	0.001251325	0.01509621	0.02357266	0.002112611	0.0009230923	0.0002069207	0.001011201	0.00002860286	0.000569757	0.01851785	0.1474443	0.01687689	0.005149015	0.01540504	0.05264836
0.04367527	0.05345575	0.008665367	0.001240024	0.1297421	0.1469497	0.01281178	0.0129681	0.0119882	0.0059978	0.0006254625	0.02666557	0.0009445945	0.002209721	0.0002591259	0.00004680468	0.03279798	0.0250092	0.004207021	0.001210921	0.06381518	0.02550745	0.003259326	0.004257726	0.001415442	0.001320232	0.000259926	0.006520952	0.0008378838	0.002542354	0.0003238324	0.000109511	0.004011301	0.005843584	0.001345535	0.0001972197	0.02973377	0.02170837	0.002092309	0.002824182	0.000349835	0.0002339234	0.0000240024	0.001257526	0.007013301	0.01672307	0.002291529	0.0006146615	0.01033583	0.01412721
0.0140475	0.05265637	0.02055966	0.003556856	0.02426183	0.0600034	0.01005691	0.004113611	0.002176018	0.001666867	0.001105711	0.01092309	0.0005444544	0.001724072	0.0005681568	0.00004980498	0.1028371	0.1319717	0.0729799	0.01589319	0.08390839	0.1749581	0.02424012	0.007946195	0.002309131	0.002794379	0.003073207	0.01677488	0.002775278	0.02059516	0.005977098	0.0004529453	0.005063906	0.009456846	0.004460346	0.001224322	0.004114411	0.005269627	0.0006705671	0.0005427543	0.0002460246	0.0000660066	0.00005440544	0.0009357936	0.009943494	0.02784238	0.00979928	0.001158516	0.003192619	0.006216222
0.09743054	0.002672967	0.01247795	0.01255966	0.1256488	0.008080308	0.0179569	0.04861516	0.0379638	0.0003571357	0.002136414	0.05956256	0.01680998	0.0006609661	0.003456246	0.0002489249	0.09588649	0.00190299	0.009160716	0.01222092	0.1801011	0.009709171	0.01563866	0.04971937	0.01005581	0.0001743174	0.001321632	0.02528553	0.009465247	0.0009242924	0.003520552	0.0002426243	0.004281228	0.00008690869	0.0003731373	0.0005225523	0.003435844	0.0001606161	0.0002407241	0.000959796	0.001605461	0.00001470147	0.0001173117	0.002763876	0.02533613	0.001153415	0.004228523	0.0004477448	0.01109951	0.0002658266
0.05022902	0.01965857	0.06268937	0.07612081	0.001873487	0.0002815282	0.0007655766	0.002008101	0.00520112	0.0007457746	0.005375938	0.01174077	0.01364246	0.002731273	0.008811181	0.001306531	0.08254655	0.03440404	0.1008	0.1252989	0.008776378	0.001207521	0.003044804	0.00680058	0.006966897	0.001587559	0.01169757	0.01659286	0.05133113	0.01429323	0.03737174	0.008070107	0.01517472	0.005434743	0.01618272	0.01832973	0.0002425243	0.00003680368	0.00008590859	0.0002387239	0.0007859786	0.0001351135	0.001051605	0.002015702	0.04761066	0.01188639	0.03233553	0.006312031	0.01233123	0.005345935
0.007781078	0.01706021	0.05739844	0.0780418	0.02155646	0.001686269	0.0150434	0.02655716	0.0399519	0.01567447	0.05449185	0.08542954	0.08610431	0.03117472	0.09910811	0.02288769	0.0008273827	0.001412641	0.004183718	0.005623762	0.0007309731	0.00003350335	0.0003689369	0.0005551555	0.0007161716	0.000409941	0.001594359	0.00160316	0.003276528	0.00149955	0.004062606	0.001237724	0.00110481	0.001870887	0.005954595	0.006589459	0.001044004	0.00007310731	0.0005792579	0.001276028	0.004167717	0.001665967	0.006479348	0.008822482	0.01267677	0.005057606	0.01415612	0.003742974	0.007481948	0.01339034
0.0002358236	0.00230223	0.00670247	0.007954695	0.009912191	0.0007506751	0.01181878	0.01125243	0.01265437	0.02190509	0.031971	0.04273677	0.02532593	0.02709101	0.06251905	0.02579828	0.000829983	0.004209121	0.01189089	0.01727393	0.0008479848	0.00003410341	0.0008337834	0.0008226823	0.003213521	0.003730073	0.005634763	0.009707471	0.007490749	0.006937894	0.01650895	0.008542954	0.001273427	0.008159716	0.02266207	0.02686449	0.007775678	0.0004613461	0.007946395	0.009221222	0.01518642	0.01406141	0.01931783	0.04040754	0.02574617	0.02265527	0.05278598	0.02531153	0.002675368	0.0149727
0.00004950495	0.0009781978	0.002080408	0.001906491	0.005171217	0.001014401	0.01369507	0.009763076	0.008026203	0.02505571	0.01517312	0.0340454	0.009111111	0.02434233	0.04555086	0.02266817	0.0004418442	0.005372437	0.01130973	0.01187859	0.0004334433	0.00005140514	0.0009410941	0.000650265	0.003272327	0.009886089	0.006419642	0.0140312	0.003254725	0.008346735	0.01418402	0.01080308	0.0006171617	0.009828983	0.01988379	0.01835614	0.01240464	0.002121812	0.02676388	0.0199938	0.01082508	0.02469207	0.01412321	0.0399501	0.01372027	0.03491509	0.0569722	0.0390306	0.0008686869	0.01349425
0.00003050305	0.0007662766	0.0007876788	0.0003927393	0.003779378	0.002648465	0.01518232	0.008063706	0.006336934	0.0279922	0.004630963	0.02116642	0.003170417	0.02123712	0.02013371	0.01176308	0.0008144814	0.01053905	0.01079588	0.007041104	0.0008280828	0.0002936294	0.002920892	0.001369737	0.007387839	0.02883388	0.007008401	0.02616602	0.003136414	0.01435144	0.01823222	0.01478878	0.000769577	0.0119764	0.01483238	0.008127413	0.01638404	0.009822782	0.0529658	0.0279867	0.008237324	0.02768967	0.004155716	0.02454265	0.008992399	0.04573767	0.05128243	0.03719732	0.0007420742	0.01211341
0.00006920692	0.001485749	0.00070007	0.0001016102	0.002467747	0.01626663	0.01372267	0.002938094	0.002969697	0.02652355	0.001636864	0.007817482	0.0007023702	0.01268817	0.00690019	0.002031603	0.001346335	0.01871537	0.01022812	0.001390939	0.001727073	0.008036104	0.008670667	0.002116112	0.007119312	0.07850105	0.005992099	0.02158756	0.001533853	0.03676188	0.01517222	0.006419342	0.00110351	0.02365087	0.01093899	0.00179578	0.01041034	0.07560456	0.05384588	0.0110495	0.002447645	0.01949755	0.001132913	0.005817382	0.003213121	0.07548145	0.0310066	0.01261536	0.0006707671	0.01290959
0.001387439	0.001307631	0.0004050405	0.00008970897	0.02332613	0.02450505	0.004730873	0.00419952	0.009914591	0.006388439	0.0001787179	0.01131553	0.001134213	0.001943194	0.0007148715	0.0002657266	0.009864986	0.008617462	0.002962196	0.0005823582	0.06092569	0.06857996	0.01210651	0.01251445	0.0369938	0.03337674	0.0009459946	0.04721592	0.005464546	0.01439314	0.004106511	0.001594359	0.007993899	0.009358936	0.002679868	0.0005791579	0.08405921	0.09527233	0.01719092	0.01382828	0.005465147	0.003059906	0.00008530853	0.005857586	0.0130374	0.03188599	0.008373937	0.003982598	0.00340094	0.003472847
0.01037814	0.01022952	0.001855086	0.0001845185	0.008513851	0.01286089	0.0010031	0.0003790379	0.002109811	0.001989699	0.00007410741	0.002949495	0.0003287329	0.0009672967	0.0001174117	0.00003310331	0.1159625	0.09705321	0.0200352	0.002289929	0.1228296	0.126359	0.01186729	0.004971197	0.007785879	0.01649225	0.001027503	0.02251145	0.006351935	0.03176738	0.003447445	0.001194419	0.03231023	0.03759486	0.00749895	0.0006437644	0.02860576	0.03120952	0.002381238	0.001154315	0.0003837384	0.0005436544	0.00002060206	0.0008318832	0.0200227	0.06392519	0.008415542	0.002651365	0.0110432	0.01506801
0.109672	0.0429866	0.01391669	0.003118812	0.1027822	0.0470158	0.005469947	0.004677668	0.01243094	0.001408741	0.0003151315	0.01718342	0.001821482	0.00120242	0.0002324232	0.0000380038	0.124046	0.04051415	0.01448695	0.005171617	0.1549684	0.03778738	0.006493849	0.005932493	0.003340834	0.001032203	0.0005827583	0.01256376	0.002663666	0.003661566	0.0008694869	0.0002314231	0.008108111	0.00450415	0.001987499	0.0004949495	0.01849235	0.005077508	0.000669667	0.0009553955	0.0003554355	0.00005520552	0.00001550155	0.0008962896	0.01652165	0.01211931	0.003317932	0.0007944794	0.017971	0.008345935
0.08118802	0.07039374	0.07770687	0.03050845	0.05326753	0.0240457	0.01034963	0.008687969	0.006407141	0.001030303	0.002658266	0.02232513	0.003628763	0.002938694	0.002431443	0.0002624262	0.1584633	0.06457366	0.08028233	0.04420052	0.07943094	0.02054695	0.008243624	0.006550755	0.001818682	0.0004309431	0.002892089	0.009869687	0.003510151	0.005278028	0.005215022	0.0004189419	0.008551555	0.004334333	0.00519672	0.002563056	0.002153415	0.0005173517	0.0001550155	0.0002666267	0.0002094209	0.00001980198	0.00008980898	0.0007668767	0.01476438	0.01174497	0.01027233	0.001250125	0.009411041	0.006191119
0.02763366	0.04976798	0.1220834	0.05812891	0.04140244	0.02023862	0.03209251	0.05175928	0.01762016	0.007818382	0.05089559	0.09235104	0.01356446	0.01754775	0.046964	0.001927993	0.02228433	0.02477578	0.06218272	0.03564186	0.01732673	0.007485349	0.009441444	0.01529663	0.001386039	0.0008728873	0.007339734	0.01049415	0.002031103	0.004730973	0.01048655	0.0003794379	0.001248025	0.001743174	0.003993699	0.002231323	0.0005665567	0.0002606261	0.0002971297	0.0004760476	0.0006030603	0.0002676268	0.002191819	0.003137114	0.0070039	0.0090044	0.01918232	0.001017002	0.003130813	0.004485749
0.006917992	0.004237424	0.02223722	0.02090419	0.01111571	0.002233523	0.01817542	0.04924802	0.03027003	0.00760336	0.04430953	0.1159348	0.04151145	0.00740294	0.04888669	0.003172617	0.009354835	0.005811981	0.02632403	0.02431513	0.005733673	0.001008101	0.006863886	0.01724462	0.005633863	0.002429443	0.01435824	0.02279818	0.02872007	0.007645465	0.03513061	0.003507851	0.003385739	0.001963396	0.008675968	0.007228623	0.001449945	0.0003177318	0.001983498	0.005968897	0.008884288	0.002982398	0.01739144	0.0370426	0.04616042	0.01093019	0.05405731	0.004743174	0.002889989	0.001923892
0.0003933393	0.002449745	0.008683768	0.0110217	0.001422242	0.0002155216	0.005043704	0.007255226	0.0109771	0.005588959	0.009834883	0.04015282	0.01433223	0.007475148	0.03486679	0.004791579	0.0008349835	0.002665367	0.009229723	0.0109918	0.0007969797	0.00005260526	0.00149845	0.002072607	0.00549855	0.003742174	0.006361336	0.01863596	0.02088289	0.012974	0.04646535	0.01031523	0.001972197	0.007444944	0.02417472	0.02359876	0.002170417	0.0002449245	0.005458446	0.009035704	0.01818372	0.007513251	0.01388999	0.05583638	0.05510381	0.03012951	0.1118336	0.02064916	0.003264826	0.01375078
0.0000530053	0.001054805	0.002481848	0.002875688	0.002083908	0.0007215722	0.0130328	0.01047255	0.01074667	0.0159936	0.008965897	0.0529695	0.009079308	0.02057106	0.05279118	0.01738104	0.000109611	0.0009951995	0.002864786	0.003984698	0.00009630963	0.00001150115	0.0004494449	0.000339834	0.002823082	0.002911291	0.001852585	0.01359456	0.002958896	0.005484848	0.01473157	0.008273527	0.0007448745	0.009377238	0.02152665	0.02579488	0.003249725	0.0007350735	0.01562176	0.01231793	0.008957696	0.006436444	0.003975298	0.03515012	0.01980798	0.03769337	0.09076618	0.04373767	0.001249925	0.01586229
0.00003140314	0.0007027703	0.0008872887	0.0005359536	0.001780778	0.002316032	0.01621772	0.006974997	0.008462046	0.01918332	0.002608561	0.03185109	0.00379668	0.0259761	0.03084378	0.0130322	0.0002872287	0.002931693	0.0039992	0.003109411	0.0002426243	0.0001219122	0.001746475	0.0006963696	0.007451045	0.01331743	0.00280448	0.03047455	0.002447845	0.01120792	0.01666047	0.01346275	0.001025303	0.01434583	0.01960486	0.0130454	0.005566757	0.005056706	0.0369539	0.01616892	0.006259126	0.009321432	0.00119942	0.02051965	0.01270137	0.06356596	0.08343374	0.05521782	0.0008352835	0.01121162
0.0001740174	0.001371537	0.0005135514	0.000120112	0.003137214	0.01559046	0.008235624	0.002228623	0.006949395	0.0189545	0.0006005601	0.01216722	0.001742674	0.01587019	0.006167617	0.002466847	0.001588859	0.007021002	0.00329663	0.0007287729	0.002035604	0.005588859	0.004650265	0.001374637	0.01535224	0.04743544	0.001972797	0.03194739	0.002062206	0.02622382	0.008059806	0.005362436	0.004045205	0.02925603	0.01087949	0.003176218	0.01056046	0.0529765	0.02448695	0.006179318	0.003051105	0.007083108	0.0002116212	0.004908191	0.008673667	0.1115585	0.03281888	0.02137994	0.002083308	0.01447665
0.003048705	0.004536554	0.0002194219	0.00008670867	0.02365147	0.02693069	0.0005361536	0.001006901	0.00550145	0.007789479	0.00002350235	0.006658366	0.0008209821	0.003941794	0.0002155216	0.0002062206	0.01173167	0.01566757	0.0008983898	0.0002780278	0.06136224	0.07853095	0.001472547	0.002785079	0.01643344	0.03254755	0.0001011101	0.02230823	0.001924592	0.01576468	0.0006607661	0.0006547655	0.0169845	0.03277408	0.001474847	0.0005506551	0.07024262	0.08430293	0.001592159	0.002583058	0.001726073	0.002066607	0.00000640064	0.0020016	0.01094199	0.07991709	0.002917992	0.003770577	0.007266727	0.01145005
0.01020552	0.02808321	0.0007147715	0.00002810281	0.02891449	0.03519662	0.0002325233	0.00008460846	0.0004014401	0.001791179	0.00000730073	0.0009675968	0.00004220422	0.001036204	0.00001280128	0.00000260026	0.07435164	0.1656438	0.005470447	0.0002524252	0.1613505	0.1404444	0.001753375	0.0005452545	0.0003831383	0.002972797	0.000040004	0.002325933	0.0002754275	0.009694569	0.0001587159	0.00002290229	0.008012501	0.0319827	0.001213721	0.00003270327	0.03967967	0.03146145	0.0002862286	0.0001036104	0.00001710171	0.0001209121	0.00000050005	0.00008260826	0.00239934	0.04927283	0.0009434943	0.0001616162	0.00369787	0.01671707
0.07348025	0.01839514	0.003337134	0.001055006	0.2091476	0.03016532	0.0009462946	0.002167517	0.002138314	0.0001156116	0.00003090309	0.005433543	0.0002137214	0.00009950995	0.00000830083	0.00000120012	0.2217339	0.04934013	0.0110486	0.004949095	0.229549	0.04370877	0.001876888	0.002983498	0.0001849185	0.00005240524	0.00004280428	0.002387939	0.0002575258	0.0005429543	0.00007770777	0.00000540054	0.0008344834	0.0003639364	0.0001154115	0.0000350035	0.007391339	0.000610061	0.00002670267	0.00009750975	0.00000690069	0.00000040004	0.00000020002	0.00005510551	0.002777778	0.001661966	0.0002614261	0.00003710371	0.002245925	0.0006962696
0.1747443	0.04459676	0.04965517	0.02929833	0.04723692	0.01023502	0.002872287	0.008451245	0.004487649	0.0002015202	0.001159816	0.008762076	0.004285929	0.0008418842	0.0008962896	0.00005030503	0.3858676	0.03063006	0.04814981	0.03954095	0.06417282	0.009566857	0.001578558	0.006028303	0.0004562456	0.00003550355	0.000440144	0.002111311	0.003044404	0.001588159	0.001153915	0.00005770577	0.002159716	0.0001059106	0.0001575158	0.0001707171	0.0001464146	0.00001050105	0.00000160016	0.00002190219	0.00002310231	0.00000040004	0.00000260026	0.0000530053	0.006737274	0.0009744974	0.001021902	0.00006030603	0.002614661	0.000270227
0.2821341	0.0369525	0.066005	0.1802946	0.04823722	0.001108911	0.002321332	0.02393549	0.05561596	0.001180118	0.005785979	0.03564476	0.05437534	0.004034503	0.009014201	0.001857786	0.07038284	0.00429603	0.008167417	0.03036394	0.01394149	0.0001965197	0.00039984	0.005529053	0.00220452	0.00006440644	0.0003782378	0.001857286	0.01049015	0.001410241	0.002524252	0.0004527453	0.002961196	0.0002880288	0.0004671467	0.001320332	0.0001720172	0.00000520052	0.00000760076	0.00005480548	0.0009649965	0.00001920192	0.000109911	0.0005336534	0.008416242	0.0008835884	0.001559656	0.0003227323	0.008338534	0.0008380838
0.02463186	0.04066587	0.05711611	0.2414028	0.03050135	0.0004863486	0.003307631	0.008079308	0.03143264	0.006921192	0.01141224	0.02629993	0.1110566	0.0330147	0.03970747	0.03170307	0.005393439	0.008117212	0.01116092	0.0400386	0.001009201	0.00001510151	0.0001192119	0.0002139214	0.0008779878	0.0003606361	0.0006680668	0.0008973897	0.01324682	0.005474947	0.005639964	0.006083108	0.00569877	0.007533853	0.01156236	0.03559196	0.0009421942	0.00002020202	0.00009940994	0.0002393239	0.002363636	0.0007176718	0.001267627	0.002167017	0.0180079	0.006853785	0.00729753	0.007071107	0.004817382	0.008527453
0.0004969497	0.003912991	0.008052305	0.02807921	0.04654595	0.0004557456	0.009975698	0.007866987	0.01848025	0.02126413	0.01659046	0.03469817	0.09408261	0.07204	0.0850296	0.1147683	0.001024002	0.004270127	0.007733573	0.02416042	0.0004631463	0.00000290029	0.0000720072	0.00004960496	0.0008307831	0.0009653965	0.0008409841	0.001384138	0.002360236	0.002005701	0.002165217	0.003041904	0.0009108911	0.00480168	0.01030143	0.02355126	0.007239824	0.00005910591	0.001091409	0.001219722	0.003779478	0.003485249	0.002389339	0.005816082	0.009311531	0.006916092	0.007712871	0.009911591	0.003007301	0.0149876
0.00003440344	0.0006123612	0.001907491	0.002884888	0.01619822	0.0003088309	0.008940894	0.002524452	0.004012701	0.02106511	0.01531923	0.01357856	0.02141084	0.03944254	0.05377998	0.0589634	0.001022702	0.009741474	0.02625283	0.05122922	0.0004958496	0.00000580058	0.0002157216	0.00005660566	0.001451545	0.006036304	0.004643264	0.004872387	0.001643964	0.003264426	0.004043704	0.005821682	0.0003033303	0.003874687	0.01288359	0.01732103	0.02435234	0.000340334	0.01038894	0.003468147	0.002839884	0.01133423	0.005935494	0.009054505	0.007521752	0.01391779	0.01692559	0.02315002	0.001330333	0.01409431
0.00001390139	0.0006427643	0.001185219	0.0008488849	0.01237444	0.001107311	0.01157906	0.003262026	0.003536954	0.04492129	0.01859296	0.01437474	0.008879788	0.04780808	0.04355186	0.03592349	0.0009549955	0.01989199	0.03564806	0.03512291	0.0007934793	0.0000360036	0.0006551655	0.0001590159	0.001942194	0.02487969	0.01183498	0.008312131	0.001146615	0.005335234	0.004935194	0.005175818	0.0001105111	0.003567357	0.007823282	0.005362336	0.03749805	0.002539154	0.02983288	0.008012501	0.00290269	0.02964786	0.01152135	0.01073837	0.004072807	0.01842374	0.01691529	0.01572287	0.0004331433	0.0119697
0.00003040304	0.0004370437	0.0007017702	0.0003433343	0.01508311	0.002013301	0.01413581	0.004839584	0.004811781	0.03566607	0.01376018	0.01179128	0.004731973	0.01778768	0.02113541	0.01490169	0.002509751	0.02220992	0.04373137	0.01814971	0.003128513	0.0002629263	0.002847885	0.0008686869	0.004911091	0.03994819	0.01971927	0.0140484	0.001747175	0.006625363	0.008190219	0.006739574	0.0002660266	0.003230623	0.006815382	0.0029989	0.0660494	0.01041094	0.06939664	0.01940424	0.004870887	0.03933613	0.01429033	0.01181108	0.00410291	0.01614141	0.01848555	0.01418332	0.0006462646	0.007056106
0.00003810381	0.002991399	0.0003054305	0.0001175118	0.005181318	0.02068667	0.003861086	0.00320462	0.001869487	0.05489599	0.001150615	0.00479618	0.0003537354	0.0210191	0.002634963	0.00189989	0.00149535	0.1131277	0.01337294	0.003575458	0.00339634	0.01223962	0.00220052	0.00230273	0.003148515	0.1179598	0.002479348	0.008839684	0.0004112411	0.03852155	0.003435944	0.002638264	0.0002024202	0.01979828	0.002012201	0.0006274627	0.02457296	0.1152765	0.02080538	0.01469647	0.002274027	0.06069677	0.001258926	0.005454745	0.0006194619	0.04862496	0.00460146	0.003688269	0.0002651265	0.01708291
0.0003466347	0.001465347	0.0001681168	0.00002090209	0.02775368	0.1174289	0.005487049	0.002330633	0.0030034	0.01184938	0.0001236124	0.002719172	0.0002747275	0.004175818	0.0003033303	0.0001278128	0.009591859	0.03027133	0.003690169	0.0003946395	0.05046655	0.1273574	0.007650665	0.003668467	0.003470047	0.02533953	0.0004065407	0.005089609	0.001058806	0.02485159	0.001383338	0.0007343734	0.001719172	0.007158416	0.0007946795	0.00006340634	0.06822232	0.2175922	0.009921192	0.004676268	0.0007860786	0.004458446	0.00004610461	0.0009140914	0.001294229	0.02173937	0.001521352	0.0006526653	0.0004044404	0.001934593
0.006787979	0.004480748	0.0007143714	0.0000790079	0.01851365	0.02092129	0.0008611861	0.0005335534	0.002327933	0.0008008801	0.00003790379	0.001641664	0.0001916192	0.0002728273	0.00002650265	0.0000060006	0.1098891	0.0530112	0.01057466	0.001759876	0.2878329	0.2696285	0.01440004	0.008158316	0.006329633	0.008360636	0.0006033603	0.0129744	0.001953195	0.009974397	0.0007520752	0.0002414241	0.004388839	0.004176418	0.0008021802	0.0001208121	0.0300284	0.020983	0.001017502	0.0009464946	0.0002716272	0.0001160116	0.0000060006	0.0002847285	0.003254625	0.006530653	0.0008076808	0.0002156216	0.001730673	0.001605461
0.1071078	0.007441644	0.006053005	0.002194119	0.04933613	0.008627563	0.001883488	0.003426643	0.006305131	0.0002377238	0.0001777178	0.005529253	0.001621662	0.0002109211	0.0001278128	0.00001510151	0.3097345	0.02224502	0.0220174	0.01162476	0.2882545	0.03381588	0.008075008	0.01221712	0.004122512	0.0006240624	0.001165817	0.01135464	0.005766577	0.002833083	0.001508351	0.0002543254	0.009043104	0.0007286729	0.0006045605	0.0003210321	0.008436044	0.0009386939	0.0001792179	0.0006227623	0.0002865287	0.00000930093	0.00001260126	0.000380338	0.01241914	0.002392139	0.001316832	0.0002527253	0.005553855	0.0004371437
0.1069865	0.1395375	0.1074596	0.07745565	0.01476188	0.006332533	0.003083608	0.006674467	0.005520152	0.002452245	0.005092409	0.01589209	0.003865887	0.005154715	0.00450095	0.000730273	0.09992289	0.1012636	0.08184238	0.0769664	0.02461936	0.009659666	0.003380538	0.007877788	0.00109531	0.001062906	0.002942494	0.005409141	0.002831683	0.008450245	0.005292129	0.0007726773	0.003427443	0.003229423	0.002379438	0.002322232	0.0005030503	0.0001887189	0.0000540054	0.0001576158	0.0002171217	0.0001116112	0.0003126313	0.0007575758	0.005108611	0.007544154	0.004582458	0.001008201	0.005944094	0.006247325
0.06322222	0.02021952	0.07112251	0.06171667	0.08638444	0.01770327	0.03983698	0.1063531	0.03392289	0.00989679	0.0530248	0.09909351	0.07450615	0.02023482	0.05907421	0.006710471	0.01239424	0.004216322	0.01390919	0.01207551	0.006838284	0.001319732	0.002823582	0.006364236	0.0009677968	0.00039954	0.002445245	0.003062106	0.006715272	0.002406341	0.005945395	0.0008847885	0.002327033	0.0007084708	0.002368037	0.001858686	0.001384238	0.0003005301	0.0005781578	0.001619562	0.001431443	0.0004750475	0.002673867	0.004407841	0.01040844	0.003388739	0.00870267	0.001211621	0.003483148	0.001194319
0.004509951	0.009738474	0.03628903	0.03088919	0.005767877	0.0007432743	0.006617462	0.01321002	0.01352745	0.009679668	0.02671597	0.04140274	0.02646835	0.01064016	0.03773077	0.004222122	0.009373637	0.01184168	0.04318812	0.03815462	0.006171617	0.0004708471	0.005010501	0.009171717	0.006164416	0.005467447	0.01613501	0.01892819	0.03972427	0.01853705	0.05606731	0.008418942	0.003555756	0.004753775	0.01740044	0.01312571	0.002665567	0.0002968297	0.002451845	0.006268527	0.00970347	0.0059969	0.01771397	0.02905631	0.03889969	0.01627823	0.05128963	0.006838884	0.007991899	0.0110492
0.0003749375	0.004420542	0.01061916	0.0100166	0.006346935	0.0009931993	0.01359476	0.01644824	0.01580188	0.0320147	0.02738044	0.06226953	0.0210005	0.02373787	0.05966287	0.0109594	0.0004988499	0.003069207	0.00829813	0.00909821	0.0005269527	0.00003250325	0.0007665767	0.0008965897	0.002582758	0.004280228	0.003732273	0.00979628	0.007672467	0.008320932	0.02019942	0.005408941	0.0009192919	0.006848785	0.01714711	0.01533973	0.00580018	0.0006386639	0.0100384	0.01329603	0.01233323	0.01570577	0.01333373	0.04226763	0.02432303	0.02470707	0.0590385	0.01340774	0.002425343	0.01927853
0.0000350035	0.0010017	0.001841984	0.001339734	0.00340074	0.001537854	0.01709641	0.01158206	0.008746175	0.0270047	0.008528153	0.03813111	0.005970697	0.02038764	0.03826693	0.01016492	0.0002970297	0.004754175	0.008406441	0.008032503	0.0003494349	0.0000830083	0.001482548	0.0009170917	0.004352835	0.0120488	0.00430303	0.01968147	0.003979998	0.01275128	0.02452575	0.009876088	0.0005615562	0.01092089	0.01959056	0.01594939	0.01005381	0.004088709	0.04465977	0.03041114	0.009946595	0.02139654	0.006454445	0.03994859	0.01456106	0.04631973	0.08493589	0.0310084	0.0007211721	0.01351985
0.00001740174	0.001049905	0.0003875388	0.000159916	0.001659966	0.009730473	0.01330313	0.00550305	0.005743674	0.03083858	0.001262326	0.01553385	0.00150405	0.02663656	0.01232313	0.004172917	0.0004674467	0.01113931	0.005493049	0.002967597	0.0007115712	0.001629863	0.004359636	0.001818882	0.01070627	0.04973557	0.003013001	0.03031503	0.002767877	0.03280988	0.01777738	0.01047115	0.000629763	0.02287669	0.01048375	0.005175218	0.007792079	0.03453385	0.04719842	0.01985719	0.004590959	0.01916692	0.0007149715	0.0110448	0.006890689	0.09080248	0.04544594	0.02269257	0.000459546	0.01662516
0.0001509151	0.0008064806	0.0005647565	0.0000520052	0.003548355	0.03241944	0.01363806	0.002085209	0.006582658	0.009721772	0.0004734473	0.006391339	0.0009156916	0.005633863	0.004194819	0.0007809781	0.002325933	0.007084908	0.005722172	0.0005609561	0.006855686	0.03885619	0.02311651	0.004184418	0.02486709	0.04908121	0.002874187	0.02671257	0.002761776	0.02420312	0.01308001	0.003571857	0.00389949	0.02023902	0.01290519	0.001539254	0.01458746	0.1245135	0.04852395	0.007460046	0.003040304	0.00380458	0.0001827183	0.002749875	0.006281128	0.05729173	0.03114791	0.008464646	0.001468647	0.00680368
0.001975298	0.002859586	0.002889289	0.0001208121	0.005472147	0.01779818	0.0100067	0.001657066	0.01049425	0.004589759	0.0007116712	0.007670767	0.0005582558	0.0007179718	0.00120102	0.00008350835	0.009748075	0.01331143	0.01433063	0.0005881588	0.04755486	0.1631489	0.08376558	0.01662606	0.05242774	0.03242084	0.005211221	0.04237444	0.00360476	0.007345135	0.009657366	0.0007358736	0.01287999	0.02283768	0.02016002	0.0009321932	0.01676048	0.05571067	0.02917752	0.004486649	0.002766077	0.001032903	0.0001723172	0.001920892	0.01076228	0.02146145	0.02428203	0.002243724	0.003124312	0.005014501
0.02246085	0.003619262	0.001354035	0.0002935294	0.01951185	0.01918532	0.003642864	0.001683168	0.03389929	0.0005421542	0.000050005	0.007774877	0.001535054	0.0001984198	0.00006430643	0.00002270227	0.0710028	0.009916392	0.00439894	0.0008910891	0.1687391	0.09513541	0.01739704	0.01258066	0.1126438	0.004108911	0.0004266427	0.03562926	0.0199579	0.005863786	0.001108111	0.0006778678	0.07520352	0.0120004	0.004305931	0.0008550855	0.02841214	0.01857396	0.003257626	0.0020036	0.006445645	0.0001592159	0.00001150115	0.001779978	0.05691489	0.01069117	0.003161816	0.001364836	0.01454045	0.003238324
0.1262333	0.05390859	0.002260126	0.0008055806	0.02322642	0.005347935	0.0001123112	0.00008770877	0.009508351	0.0001780178	0.00000350035	0.001082108	0.001506151	0.0006665667	0.00001230123	0.00000630063	0.1817234	0.04884118	0.002247325	0.001169417	0.136157	0.009535054	0.000229523	0.000519952	0.02086239	0.0009969997	0.00003540354	0.004677368	0.007306231	0.009851885	0.000129513	0.0001560156	0.1318083	0.05083228	0.003030603	0.001645565	0.005075608	0.0004847485	0.00000750075	0.0000170017	0.0004776478	0.00001150115	0.00000020002	0.00004880488	0.03539084	0.01576648	0.0004676468	0.0003938394	0.06023562	0.02027323
0.2400375	0.07916132	0.1254833	0.05531843	0.169426	0.002382138	0.001022502	0.001024602	0.003483648	0.00007890789	0.0003448345	0.004323232	0.002167417	0.0009884988	0.0006756676	0.0001062106	0.1015875	0.02511371	0.03378058	0.01908941	0.01706621	0.00009840984	0.00005540554	0.00002910291	0.0001172117	0.00000510051	0.00004340434	0.0002116212	0.0001609161	0.0002752275	0.0002043204	0.00002450245	0.01660416	0.005177818	0.007210421	0.005766877	0.001278728	0.0000080008	0.00000210021	0.00000480048	0.00001760176	0.00000020002	0.0000020002	0.00002120212	0.003077708	0.001674367	0.00120272	0.0002983298	0.02770797	0.006050505
0.005623062	0.1233403	0.2020843	0.05488939	0.06505311	0.02661686	0.01505871	0.008774677	0.005518052	0.01118762	0.1313617	0.02540364	0.003246525	0.03915442	0.04152215	0.001406841	0.007423242	0.07233333	0.0999565	0.03427763	0.001617162	0.0006266627	0.0003339334	0.0001627163	0.00003470347	0.00006040604	0.0008746875	0.0001831183	0.00004370437	0.0005410541	0.0005876588	0.00001730173	0.00009060906	0.001247825	0.001890689	0.0006531653	0.00005420542	0.00002080208	0.00000870087	0.00000610061	0.0000170017	0.00002310231	0.0003162316	0.00006460646	0.0003274327	0.002171617	0.002262026	0.0001145115	0.0001365137	0.001979098
0.0009182918	0.001039104	0.003825283	0.007490749	0.08825793	0.003731873	0.02722872	0.07968207	0.08494029	0.0110401	0.07862486	0.1320396	0.04816192	0.007232423	0.02961186	0.005739374	0.005056006	0.00680248	0.0199917	0.03670657	0.01420332	0.000550055	0.00369717	0.009484848	0.003008001	0.00070027	0.006005001	0.005985899	0.004237024	0.0010013	0.003124612	0.0008432843	0.0004289429	0.0005417542	0.001841384	0.002830583	0.005051405	0.0002606261	0.001421742	0.004665167	0.03168527	0.005756576	0.04144174	0.05530433	0.01283578	0.002669467	0.008317732	0.002149415	0.0002674267	0.0003056306
0.00004370437	0.0006616662	0.001821582	0.004143714	0.003483848	0.00006870687	0.002082308	0.003054105	0.005132313	0.002745475	0.005878988	0.01289839	0.01351165	0.006834383	0.01969657	0.009060506	0.002039604	0.01375788	0.03494089	0.07766967	0.002917392	0.00002330233	0.000960296	0.001319032	0.007250725	0.004525053	0.009485349	0.01644944	0.02873607	0.01738424	0.0379855	0.02485959	0.001810881	0.01588549	0.04336824	0.070954	0.00980368	0.0001317132	0.003358036	0.006327533	0.03814891	0.0119718	0.02292019	0.06467987	0.06535274	0.03169077	0.07209631	0.04260526	0.0008255826	0.005971097
0.00001260126	0.000570457	0.001614161	0.002522552	0.01008321	0.0002886289	0.01492539	0.0109789	0.01022202	0.01958656	0.01841784	0.04848655	0.01929643	0.03313911	0.07946385	0.06357136	0.0001364136	0.001947495	0.005065707	0.01425073	0.0001080108	0.00000090009	0.0001067107	0.00007070707	0.001016302	0.001293329	0.001488249	0.00489659	0.001318432	0.001651165	0.004449745	0.006751675	0.0003487349	0.005259826	0.02006331	0.03385469	0.009869687	0.0001161116	0.007759876	0.005907991	0.007542154	0.006155516	0.005519352	0.02712601	0.0130381	0.01463726	0.03729853	0.04912881	0.0006359636	0.01116822
0.00000310031	0.0003866387	0.0003949395	0.0003490349	0.002641964	0.0008388839	0.01141994	0.004045205	0.001729773	0.03814791	0.009039504	0.01643474	0.002114411	0.03738864	0.03678338	0.03451255	0.0002238224	0.0120064	0.01546315	0.01112381	0.0001083108	0.00001690169	0.0005121512	0.0001578158	0.001270027	0.02379208	0.006928393	0.0129897	0.000540254	0.01016612	0.009117012	0.01270517	0.0001254125	0.01052245	0.0120037	0.009412941	0.006667367	0.002436144	0.03615502	0.009206121	0.001942094	0.03361656	0.007953295	0.01576608	0.002377238	0.04778618	0.0400472	0.04886189	0.0001983198	0.01467127
0.00007510751	0.0002214221	0.0001225123	0.0001316132	0.01987869	0.005458146	0.00479938	0.007450545	0.008508551	0.01243344	0.0004173417	0.02349905	0.002127113	0.01111961	0.006561256	0.01223382	0.002118712	0.00650345	0.004606961	0.002615562	0.003180418	0.0008694869	0.0007515752	0.001227723	0.01438914	0.02822942	0.001006901	0.04349115	0.001246225	0.01166037	0.005071707	0.009431843	0.001051805	0.004364036	0.002422942	0.001777578	0.08886829	0.03386849	0.02858476	0.03049375	0.008516152	0.01319782	0.0004692469	0.02294009	0.004370937	0.03576378	0.01540024	0.03074217	0.001143714	0.003477248
0.0006861686	0.003267827	0.0003935394	0.00004180418	0.005369237	0.008465647	0.0005449545	0.0001863186	0.0005550555	0.006992599	0.00005320532	0.001721472	0.0001450145	0.00540394	0.0003170317	0.0001545155	0.02984348	0.1365291	0.01477678	0.001231423	0.02998	0.02948865	0.001972497	0.0006364636	0.001806981	0.041014	0.0004375438	0.008678268	0.001355636	0.06261756	0.003257026	0.001688469	0.007620962	0.04340464	0.004607461	0.0002723272	0.03705801	0.05388609	0.003004	0.001050305	0.0001409141	0.002506651	0.00002230223	0.0005687569	0.004051305	0.1415382	0.008119012	0.003575258	0.002838284	0.01543264
0.01224192	0.02337804	0.005013901	0.0003550355	0.1043704	0.08473237	0.006879188	0.002652165	0.002868287	0.005667667	0.0004308431	0.01230533	0.0001734173	0.001327033	0.0001556156	0.00001560156	0.0389972	0.05755626	0.01288669	0.001342734	0.09575938	0.05032193	0.005963396	0.001862186	0.0006271627	0.002370337	0.0003242324	0.005723572	0.0002428243	0.002451845	0.000359636	0.00004170417	0.001105611	0.002990799	0.0008729873	0.00005490549	0.0520425	0.03311621	0.003319732	0.001544454	0.00006950695	0.0001956196	0.0000170017	0.0005309531	0.002269727	0.01429353	0.002059506	0.0003026303	0.002138914	0.005734473
0.02514361	0.01547585	0.01058966	0.003274527	0.05519472	0.02329653	0.004981298	0.006187019	0.002623562	0.0008278828	0.0007266727	0.01551795	0.0007918792	0.0007035704	0.0002763276	0.00003270327	0.2504612	0.08084658	0.06193629	0.02387389	0.2007994	0.06437324	0.01708721	0.01838334	0.002161216	0.000760476	0.001382038	0.02044274	0.003923092	0.003778178	0.002082608	0.0001881188	0.00290079	0.001434943	0.001228523	0.0003678368	0.008894489	0.002657366	0.0006014601	0.0009936994	0.0001307131	0.0000240024	0.00002680268	0.0009916992	0.01441194	0.009250525	0.004711571	0.0005822582	0.002266927	0.001057306
0.1101091	0.03923152	0.07643964	0.0549923	0.04514421	0.01646355	0.01254305	0.02466387	0.01420802	0.002007601	0.009389439	0.04887989	0.01605501	0.003943494	0.00709971	0.0006357636	0.1304588	0.02778278	0.06439774	0.05675508	0.05267997	0.01522012	0.008736474	0.01983378	0.002234123	0.0005966597	0.005176518	0.01606221	0.01119152	0.006675668	0.009229823	0.0008169817	0.00209631	0.0006880688	0.001230623	0.00129673	0.0009478948	0.0002434243	0.0001135114	0.0003970397	0.0003448345	0.00003710371	0.000250425	0.001636664	0.02167437	0.006990599	0.01007031	0.001125813	0.009025803	0.00259836
0.09370137	0.01464076	0.04745015	0.09589779	0.03249415	0.001174217	0.00449585	0.03213651	0.05461346	0.002128113	0.01390979	0.07543664	0.08358436	0.00580488	0.02412341	0.003274127	0.05178538	0.004205721	0.01528443	0.03382048	0.01694449	0.0004488449	0.00159956	0.01509241	0.006817382	0.0003716372	0.002870387	0.01254845	0.02964586	0.004181018	0.01355646	0.001670367	0.007676768	0.001008901	0.003153415	0.006037104	0.001516152	0.00007290729	0.0001813181	0.001023002	0.005984398	0.0002460246	0.001890789	0.007662266	0.04690209	0.005294229	0.01694919	0.002374337	0.02006861	0.003115212
0.01331503	0.01748525	0.04640564	0.0960262	0.01223072	0.0003222322	0.00279618	0.007621462	0.02257576	0.005224822	0.01834213	0.02935634	0.0780211	0.01657596	0.04785989	0.009982098	0.005545655	0.006488649	0.01652555	0.03116132	0.00119852	0.00002870287	0.0002407241	0.0005592559	0.001718872	0.0006681668	0.002348935	0.002520252	0.02611851	0.007707171	0.01685049	0.005186919	0.007945695	0.008209221	0.0219977	0.037996	0.00170447	0.00005690569	0.0003681368	0.001058206	0.005678468	0.001717772	0.00650075	0.008094609	0.05293749	0.01436104	0.03327163	0.009143414	0.01210751	0.01702
0.000379638	0.003886389	0.009612261	0.0250356	0.02655936	0.0003185319	0.01031583	0.0120094	0.02543574	0.02136664	0.0229758	0.0579551	0.07123182	0.04333063	0.09358216	0.04718232	0.0004843484	0.002728173	0.006614961	0.01425303	0.0003847385	0.00000230023	0.00009390939	0.0001126113	0.001017502	0.000960196	0.001046105	0.00220082	0.003561056	0.002562956	0.004635964	0.002929193	0.0008421842	0.005742474	0.0140484	0.02488509	0.007064706	0.00007760776	0.002258826	0.003116912	0.009023402	0.006775778	0.00729703	0.01825503	0.01688109	0.0110145	0.02086319	0.01169157	0.002432343	0.01764666
0.00002280228	0.0006084608	0.00119992	0.002307331	0.0119767	0.0004087409	0.01124942	0.006368837	0.007205221	0.02539874	0.01106211	0.0290499	0.01585799	0.03963176	0.05570007	0.05135764	0.0004929493	0.00740194	0.0150352	0.03357396	0.0002990299	0.00000470047	0.0001989199	0.0001167117	0.002254225	0.00609781	0.002687869	0.009228723	0.00219712	0.005617362	0.0070039	0.00960266	0.0003878388	0.00829623	0.01632233	0.02968677	0.02044454	0.0005024502	0.01652785	0.01061166	0.006080808	0.01470797	0.005610261	0.02427753	0.01160916	0.02887339	0.03626583	0.04430963	0.000789579	0.01456876
0.0000160016	0.0003986399	0.0007357736	0.0005427543	0.007508351	0.00129643	0.01648425	0.005586359	0.005278628	0.02927343	0.007453345	0.01955526	0.005519452	0.03720342	0.04289119	0.03534663	0.0008236824	0.01269897	0.02215052	0.02011351	0.0004585459	0.00003720372	0.0009434943	0.0002572257	0.004280728	0.02233273	0.006765077	0.01675078	0.001326033	0.007950895	0.01069467	0.01194409	0.0003153315	0.006615462	0.0130361	0.009211921	0.0229978	0.00330143	0.04729933	0.0150378	0.003543954	0.01722982	0.004085009	0.01325593	0.005192319	0.03220382	0.03962466	0.03874367	0.0004584458	0.00930343
0.00002280228	0.0009675968	0.0005277528	0.00009530953	0.004968597	0.01047805	0.01083318	0.002736674	0.003453845	0.03909851	0.002525753	0.00670347	0.001293529	0.02472097	0.01069157	0.004748375	0.001557556	0.03006661	0.0170047	0.003749275	0.001750175	0.002328533	0.003546355	0.0008741874	0.006548655	0.08493669	0.006367937	0.01466727	0.001126613	0.02238924	0.008044504	0.005746275	0.0004394439	0.01370517	0.007310031	0.001525053	0.02435424	0.04773677	0.04594219	0.01174137	0.002562956	0.02620682	0.001416642	0.004418942	0.002514051	0.05189809	0.01944404	0.01107691	0.0003854385	0.0109914
0.001184218	0.0005551555	0.0005434543	0.0001224122	0.03480318	0.009484348	0.006973997	0.004469247	0.01554875	0.005257026	0.0006747675	0.009013301	0.002308831	0.001640264	0.00150135	0.0009031903	0.02706211	0.009308031	0.0100255	0.00229993	0.06716342	0.01345965	0.01386359	0.009191019	0.04924602	0.0209559	0.003251925	0.03189149	0.008007401	0.007585459	0.005935894	0.004930393	0.0099962	0.004892089	0.004691669	0.001228423	0.1602181	0.04524122	0.03112451	0.02028143	0.00950285	0.002844184	0.0003430343	0.005073007	0.01334393	0.0119971	0.009289729	0.007574457	0.004292429	0.001844584
0.003479548	0.03365067	0.00479808	0.0006066607	0.005774177	0.008147015	0.001216822	0.001461846	0.002634063	0.009377338	0.0008044804	0.004157716	0.0003739374	0.002766077	0.0006509651	0.0001883188	0.03112461	0.2830663	0.04247495	0.00529533	0.03148005	0.05271627	0.007010301	0.009267427	0.009023702	0.04462546	0.004116412	0.01663656	0.003451845	0.0370453	0.006541254	0.002209521	0.007838084	0.08948905	0.01210031	0.001575058	0.01422222	0.02186349	0.002983498	0.003319132	0.0009979998	0.003252525	0.00030033	0.001538054	0.005394239	0.04962396	0.00819762	0.003216622	0.002969697	0.02859646
0.006558256	0.02871187	0.009740474	0.0004013401	0.0830392	0.2468451	0.04524672	0.05967147	0.01823672	0.01220302	0.00450045	0.02853865	0.001816282	0.004364636	0.001592059	0.0001667167	0.008124312	0.03892559	0.01349745	0.0006229623	0.02256556	0.04411131	0.01086769	0.02038974	0.002254625	0.002839584	0.001575658	0.00660096	0.002683668	0.01116412	0.002379638	0.0003640364	0.001512651	0.01149005	0.00289729	0.0001562156	0.01358206	0.03788779	0.007002	0.01254155	0.001350735	0.001314931	0.0004645465	0.003346935	0.005191119	0.01739174	0.004866987	0.0005578558	0.001767777	0.00779608
0.00470487	0.009788879	0.003094509	0.0003747375	0.01868257	0.03422032	0.01535504	0.01866567	0.01540614	0.0006437644	0.0004185419	0.01120392	0.0006774677	0.0003179318	0.0002390239	0.00002270227	0.05586689	0.05809171	0.0209848	0.004941994	0.09239874	0.1652073	0.05448425	0.07232363	0.02066957	0.007231623	0.00520272	0.0400156	0.01965777	0.06893339	0.01586019	0.004141114	0.009870987	0.01205371	0.003960296	0.001139014	0.005969097	0.006685369	0.001882388	0.005907991	0.004180718	0.0001557156	0.0001006101	0.003335334	0.01649755	0.02049255	0.007348035	0.001554755	0.003243424	0.006655166
0.04052575	0.01677928	0.008585359	0.00779578	0.03730003	0.01690289	0.009748475	0.02263806	0.01360286	0.0006031603	0.0005585559	0.01450555	0.003664466	0.001330833	0.001280428	0.0003259326	0.06874407	0.02572017	0.01538424	0.01463376	0.1018603	0.05452835	0.02459906	0.04238714	0.02536734	0.003493849	0.004157816	0.04272837	0.03615082	0.03825353	0.02443334	0.005474347	0.03025723	0.006806781	0.003674267	0.004287829	0.004106211	0.001690769	0.0005326533	0.002230523	0.002719772	0.0001376138	0.0001493149	0.003034603	0.03285659	0.01463246	0.008776878	0.003081308	0.02242264	0.008110311
0.1003463	0.01363146	0.02440534	0.02356656	0.02441344	0.00669747	0.005841884	0.02046375	0.01006181	0.0008788879	0.003612061	0.0170099	0.0190225	0.003773077	0.006153915	0.0008843884	0.1158315	0.0170426	0.02888739	0.02891859	0.04118822	0.01109951	0.009159516	0.02990329	0.01194389	0.001429343	0.006021202	0.02137444	0.0499923	0.01326273	0.01893749	0.003563456	0.033035	0.004137114	0.006863386	0.00630113	0.00220212	0.0005732573	0.0004517452	0.001757676	0.001771977	0.0001678168	0.000660166	0.003190219	0.04469797	0.01050735	0.01566057	0.002707171	0.0470005	0.006962496
0.07215552	0.03666147	0.08405591	0.1033404	0.01248425	0.001952395	0.006574657	0.02076238	0.02144864	0.003425343	0.01348345	0.03339244	0.03774287	0.007952095	0.02090899	0.003332233	0.02634093	0.01034743	0.02380208	0.03169287	0.009247925	0.0009708971	0.003738774	0.01088869	0.005935794	0.001277628	0.004954695	0.009020302	0.03476958	0.009882388	0.02113741	0.004882488	0.01169597	0.003858086	0.009056106	0.01085329	0.001163116	0.0001518152	0.0004694469	0.001977898	0.004375938	0.0006320632	0.002714971	0.007039404	0.03069967	0.00759976	0.01749145	0.003447345	0.03627573	0.01425133
0.01010781	0.02148185	0.04684348	0.068035	0.02076778	0.002105011	0.01542684	0.02681868	0.03821662	0.01760896	0.0319857	0.06063726	0.06807301	0.02849605	0.0669962	0.01975158	0.003357536	0.004049005	0.00959866	0.01529843	0.001726773	0.00007810781	0.000960196	0.001659866	0.004360036	0.001651165	0.002790379	0.006249425	0.01779118	0.00719562	0.01628143	0.005962796	0.004806281	0.0060032	0.01385169	0.01915772	0.002690469	0.0001821182	0.001581658	0.003354035	0.00959666	0.002844584	0.004919292	0.0130113	0.0270304	0.01022912	0.02361216	0.007480548	0.01140734	0.01541504
0.0007893789	0.004927693	0.008986199	0.0149757	0.01366497	0.001517052	0.01553325	0.01623382	0.02168317	0.02136794	0.01674887	0.04464266	0.03119512	0.03119352	0.0549713	0.03156126	0.00140114	0.005285529	0.009916292	0.01732833	0.001035504	0.00006640664	0.000989699	0.001012201	0.005142214	0.004494849	0.003636464	0.01032573	0.009088609	0.00859996	0.01460546	0.01060516	0.002573557	0.01144634	0.02094009	0.03342334	0.009306631	0.0008369837	0.008876488	0.01027243	0.01340414	0.0089997	0.006787579	0.0239673	0.02319752	0.02119732	0.03570247	0.02467797	0.004743674	0.01971597
0.0002208221	0.002126713	0.003252125	0.003908091	0.009587959	0.002575458	0.01778598	0.01142614	0.01334113	0.02225073	0.008988699	0.0310327	0.01359646	0.03213951	0.04159306	0.03612161	0.001329133	0.007973897	0.01209741	0.01649575	0.001020902	0.0001761176	0.001713071	0.001031803	0.007053105	0.01160356	0.00519922	0.01662706	0.004774877	0.01061746	0.01361736	0.01554265	0.001928093	0.01391089	0.02150525	0.02738854	0.01481768	0.003384938	0.02312731	0.01525213	0.009139114	0.0119524	0.004527653	0.01909121	0.01417092	0.03131053	0.03893189	0.0419821	0.002321832	0.0160211
0.0002079208	0.00239834	0.002014201	0.001179418	0.008670667	0.00809921	0.01592939	0.007333333	0.009792679	0.0279542	0.00470147	0.01806611	0.006216022	0.03174957	0.02080918	0.01873267	0.002579658	0.01583918	0.01337024	0.009420642	0.002510951	0.001530053	0.004317832	0.001972397	0.01108961	0.03172677	0.006682368	0.0219577	0.003871287	0.01737484	0.01150135	0.01386659	0.002423142	0.01888529	0.01713891	0.01180078	0.02080848	0.01616352	0.02981498	0.01452155	0.006461646	0.01456826	0.002218822	0.01043864	0.009441244	0.04366537	0.02880518	0.03184038	0.00219782	0.01656746
0.001460946	0.002737274	0.002338434	0.0008718872	0.02049595	0.01443304	0.01256186	0.00619942	0.01343014	0.01592379	0.002969097	0.01379968	0.005417842	0.01184668	0.008094109	0.005771477	0.01350655	0.01707431	0.01566377	0.006159016	0.01824262	0.009362236	0.01117242	0.00580068	0.02261596	0.03064416	0.007362336	0.02609021	0.00649725	0.01580608	0.010044	0.008859686	0.00969807	0.01605851	0.01424812	0.006462946	0.05181598	0.03471897	0.02825523	0.0139882	0.007590659	0.00770147	0.001436644	0.007134213	0.01383418	0.0330489	0.02074647	0.01840084	0.006807081	0.01015642
0.003905691	0.02059436	0.005244024	0.001728573	0.01323222	0.02420662	0.004542554	0.004045105	0.006424642	0.02282088	0.002416442	0.009224722	0.001560956	0.01075048	0.002912591	0.001407241	0.01854495	0.09157466	0.02487979	0.00750155	0.02714291	0.05122112	0.009043504	0.009055006	0.01107521	0.0499859	0.005660166	0.01753145	0.003431543	0.0289766	0.006460446	0.003526553	0.007953695	0.04670207	0.01162796	0.003752675	0.02437114	0.04769587	0.008351735	0.006636464	0.003136114	0.01022432	0.001163316	0.004247725	0.006429643	0.05078708	0.01091179	0.006506051	0.005482148	0.0279516
0.01167677	0.01513931	0.007179618	0.001890789	0.05421242	0.09260286	0.02156166	0.01844574	0.0149701	0.01279298	0.003467047	0.01807391	0.004068607	0.007131313	0.002806581	0.001018302	0.03025583	0.03811961	0.01778148	0.004809281	0.05494279	0.07963466	0.02023042	0.01868867	0.006475348	0.009308231	0.003429043	0.01172047	0.005252125	0.01583568	0.004633263	0.001927193	0.008554455	0.01419852	0.005681468	0.001284728	0.03627123	0.05688729	0.01213511	0.01316182	0.003446845	0.003694569	0.001015402	0.0049971	0.01015302	0.02349605	0.007850785	0.002879888	0.005474147	0.007758876
0.01725333	0.02248225	0.01221082	0.004014801	0.02156296	0.02735284	0.01061426	0.01568627	0.01326083	0.003370837	0.002181718	0.01473717	0.003948595	0.002860586	0.001555656	0.0003623362	0.07812031	0.05311751	0.0350488	0.01662786	0.1086182	0.0769549	0.04172317	0.06206731	0.01838044	0.009229923	0.008509551	0.03136444	0.02033373	0.02532863	0.01156096	0.004943194	0.01111601	0.01188729	0.00719512	0.002888589	0.01272677	0.009570557	0.003892789	0.008282628	0.004226023	0.0007753775	0.000519652	0.004434743	0.01721142	0.01624832	0.008247825	0.002510351	0.01009671	0.008752975
0.03573897	0.03601	0.03017692	0.01466047	0.02605031	0.0239644	0.01908931	0.02713601	0.02420502	0.004938594	0.005038904	0.02419392	0.01139734	0.006055106	0.006132613	0.001348635	0.064952	0.03420322	0.03587759	0.02513861	0.05106061	0.0229771	0.02642564	0.03219152	0.01733703	0.006915492	0.01279328	0.02559186	0.03247485	0.02859916	0.0269562	0.008924092	0.01715182	0.009752075	0.009567957	0.006046605	0.005651365	0.002909891	0.002013101	0.005005901	0.005593559	0.0008076808	0.001086609	0.005164316	0.02537304	0.01543904	0.01408371	0.003765277	0.01748615	0.01221512
0.02050795	0.04531103	0.0389903	0.03051965	0.02146365	0.01846535	0.02449395	0.02775748	0.02213931	0.01481308	0.01244344	0.03631673	0.01056776	0.0159552	0.01819472	0.006334333	0.01656506	0.02993869	0.02891939	0.02209451	0.01643014	0.01187979	0.01540554	0.01735374	0.009936994	0.01183718	0.01167847	0.02069167	0.012018	0.03021012	0.02632613	0.00949985	0.009373237	0.0170033	0.0149652	0.01253885	0.003846485	0.003544854	0.00369877	0.003855786	0.005376038	0.004318032	0.004181118	0.008765777	0.01237574	0.023999	0.02038344	0.008116012	0.01168997	0.02530413
0.01124672	0.0150497	0.01939414	0.01244564	0.03134453	0.02420722	0.03370647	0.02829893	0.02376528	0.02251145	0.01780318	0.04078338	0.01861116	0.0230422	0.02628483	0.01170387	0.01072467	0.01430693	0.01848725	0.01190459	0.01212161	0.009347235	0.0129628	0.0109522	0.01261636	0.0119584	0.009470147	0.02153625	0.01485799	0.01844174	0.02094949	0.00940434	0.009146715	0.01216932	0.01576198	0.01012131	0.010967	0.008479448	0.01174127	0.009960596	0.00869917	0.008243224	0.006546355	0.01490359	0.01975048	0.02446425	0.0280131	0.01246695	0.007516652	0.01005081
0.01042664	0.007830483	0.009047805	0.01132983	0.0180359	0.007810481	0.009707771	0.0160226	0.01855596	0.009833783	0.006976698	0.03119242	0.01409211	0.009825583	0.0100378	0.00880238	0.02013261	0.0149654	0.01732623	0.02188539	0.02012941	0.008663666	0.01079188	0.01792699	0.02228713	0.01170987	0.00840174	0.03746975	0.02223292	0.01541714	0.01576518	0.01376468	0.01635564	0.01234513	0.01419502	0.01784478	0.02020182	0.008682768	0.01082178	0.01789199	0.01270747	0.006677568	0.00480078	0.02140584	0.03437134	0.0239511	0.02433803	0.02143514	0.0160295	0.01187519
[truncated: 14 more columns]
